# Supplementary material for: Twenty six new species of Leioproctus (Colletellus): Australian Neopasiphaeinae, all but one with two submarginal cells (Hymenoptera, Colletidae, Leioproctus)
Source: Zookeys. 2018 Dec 31;(811):109–68. doi: 10.3897/zookeys.811.28924 (PMC6323115; doi:10.3897/zookeys.811.28924)
Supplement: XML Treatment for Leioproctus Subgenus Colletellus [file zookeys.811.28924-treatment1.xml]

<!DOCTYPE tp:taxon-treatment
  PUBLIC "-//TaxonX//DTD Taxonomic Treatment Publishing DTD v0 20100105//EN" "tax-treatment-NSO.dtd">
<tp:taxon-treatment xmlns:tp="http://www.plazi.org/taxpub"><tp:treatment-meta><kwd-group><label>Taxon classification</label><kwd><named-content xmlns:xlink="http://www.w3.org/1999/xlink" content-type="kingdom">Animalia</named-content></kwd><kwd><named-content xmlns:xlink="http://www.w3.org/1999/xlink" content-type="order">Hymenoptera</named-content></kwd><kwd><named-content xmlns:xlink="http://www.w3.org/1999/xlink" content-type="family">Colletidae</named-content></kwd></kwd-group><mixed-citation publication-type="journal"><person-group><name><surname>Leijs</surname><given-names>Remko</given-names></name><name><surname>Dorey</surname><given-names>James</given-names></name><name><surname>Hogendoorn</surname><given-names>Katja</given-names></name></person-group><article-title>Twenty six new species of <tp:taxon-name><tp:taxon-name-part taxon-name-part-type="genus" reg="Leioproctus">Leioproctus</tp:taxon-name-part> (<tp:taxon-name-part taxon-name-part-type="subgenus" reg="Colletellus">Colletellus</tp:taxon-name-part>)</tp:taxon-name>: Australian <tp:taxon-name><tp:taxon-name-part taxon-name-part-type="family">Neopasiphaeinae</tp:taxon-name-part></tp:taxon-name>, all but one with two submarginal cells (<tp:taxon-name><tp:taxon-name-part taxon-name-part-type="order">Hymenoptera</tp:taxon-name-part></tp:taxon-name>, <tp:taxon-name><tp:taxon-name-part taxon-name-part-type="family">Colletidae</tp:taxon-name-part></tp:taxon-name>, <italic><tp:taxon-name><tp:taxon-name-part taxon-name-part-type="genus" reg="Leioproctus">Leioproctus</tp:taxon-name-part></tp:taxon-name></italic>)</article-title><source>Zookeys</source><day>31</day><month>12</month><year>2018</year><volume>2018</volume><issue>811</issue><fpage>109</fpage><lpage>168</lpage><pub-id pub-id-type="doi">10.3897/zookeys.811.28924</pub-id></mixed-citation></tp:treatment-meta><tp:nomenclature><tp:taxon-name>
              <tp:taxon-name-part taxon-name-part-type="genus" reg="Leioproctus">Leioproctus</tp:taxon-name-part>
              <tp:taxon-name-part taxon-name-part-type="infraspecific-rank">Subgenus</tp:taxon-name-part>
              <tp:taxon-name-part taxon-name-part-type="subgenus" reg="Colletellus">Colletellus</tp:taxon-name-part>
            </tp:taxon-name><tp:taxon-authority>Michener, 1965</tp:taxon-authority><tp:nomenclature-citation-list><tp:nomenclature-citation><tp:taxon-name><tp:taxon-name-part taxon-name-part-type="genus" reg="Leioproctus">Leioproctus</tp:taxon-name-part> (<tp:taxon-name-part taxon-name-part-type="subgenus" reg="Colletellus">Colletellus</tp:taxon-name-part>)</tp:taxon-name><comment>Michener, 1965: 70.</comment></tp:nomenclature-citation></tp:nomenclature-citation-list></tp:nomenclature><tp:treatment-sec sec-type="type species" id="SECID0EMGAG"><title>Type species.</title><p><italic><tp:taxon-name><tp:taxon-name-part taxon-name-part-type="genus" reg="Andrenopsis">Andrenopsis</tp:taxon-name-part><tp:taxon-name-part taxon-name-part-type="species" reg="velutinus">velutinus</tp:taxon-name-part></tp:taxon-name></italic> Cockerell, 1929 (not <italic><tp:taxon-name><tp:taxon-name-part taxon-name-part-type="genus" reg="Paracolletes">Paracolletes</tp:taxon-name-part><tp:taxon-name-part taxon-name-part-type="species" reg="velutinus">velutinus</tp:taxon-name-part></tp:taxon-name></italic> Cockerell, 1929, homonym in <italic><tp:taxon-name><tp:taxon-name-part taxon-name-part-type="genus" reg="Leioproctus">Leioproctus</tp:taxon-name-part></tp:taxon-name></italic>) = <italic><tp:taxon-name><tp:taxon-name-part taxon-name-part-type="genus" reg="Leioproctus">Leioproctus</tp:taxon-name-part><tp:taxon-name-part taxon-name-part-type="species" reg="velutinellus">velutinellus</tp:taxon-name-part></tp:taxon-name></italic> Michener, 1965, by original designation.</p><p><bold>Diagnosis.</bold> Two submarginal cells. Jugal lobe of hind wing extending well beyond level of cu-v. Antennal scape short, not reaching median ocellus. Facial fovea absent.</p><!--PageBreak--><p><bold>Description.</bold> The original description of <tp:taxon-name><tp:taxon-name-part taxon-name-part-type="genus" reg="Leioproctus">L.</tp:taxon-name-part> (<tp:taxon-name-part taxon-name-part-type="subgenus" reg="Colletellus">Colletellus</tp:taxon-name-part>)</tp:taxon-name> by <xref ref-type="bibr" rid="B9">Michener (1965)</xref>, based on the type species <italic><tp:taxon-name><tp:taxon-name-part taxon-name-part-type="genus" reg="Leioproctus">L.</tp:taxon-name-part><tp:taxon-name-part taxon-name-part-type="species" reg="velutinellus">velutinellus</tp:taxon-name-part></tp:taxon-name></italic> is no longer accurate with the addition of numerous species to this subgenus. Body length of 5–6.7 mm; eyes converging below; clypeus not protuberant; facial fovea absent; scape short, not approaching level of anterior ocellus, antenna as a whole short, median segments of flagellum much broader than long, with the exception of <italic><tp:taxon-name><tp:taxon-name-part taxon-name-part-type="genus" reg="Leioproctus">L.</tp:taxon-name-part><tp:taxon-name-part taxon-name-part-type="species" reg="aratus">aratus</tp:taxon-name-part></tp:taxon-name></italic> which has an elongated flagellum with median segments longer than wide; two submarginal cells, however some species show incomplete or complete additional submarginal cross veins; stigma large, not parallel sided, more than half of length of costal edge of marginal cell; jugal lobe exceeding cu-v; metanotum not <tp:taxon-name><tp:taxon-name-part taxon-name-part-type="genus" reg="Thryptomene"/><tp:taxon-name-part taxon-name-part-type="species" reg="tuberculate">tuberculate</tp:taxon-name-part></tp:taxon-name>; propodeum in profile with subhorizontal surface, curving onto vertical surface without sharp differentiation; inner hind tibial spur ciliate or pectinate; basitibial plate elongated and pointy or short and rounded; scopa plumose; claws cleft; metasoma in most species without distinct hair bands, but occasionally faint apical hair bands laterally, with the exception of <italic><tp:taxon-name><tp:taxon-name-part taxon-name-part-type="genus" reg="Leioproctus">L.</tp:taxon-name-part><tp:taxon-name-part taxon-name-part-type="species" reg="aberrans">aberrans</tp:taxon-name-part></tp:taxon-name></italic> and <italic><tp:taxon-name><tp:taxon-name-part taxon-name-part-type="genus" reg="Leioproctus">L.</tp:taxon-name-part><tp:taxon-name-part taxon-name-part-type="species" reg="laciniosus">laciniosus</tp:taxon-name-part></tp:taxon-name></italic> which have distinct apical hair bands on <abbrev xmlns:xlink="http://www.w3.org/1999/xlink" xlink:title="second metasomal terga" id="ABBRID0EHKAG" xlink:type="simple">T2</abbrev>–4; post gradular areas often depressed, especially in males, with orange-brown integumental colouring; large variation in the shape of male S7, especially with regard to the shape , the number of lateral lobes and the placement of setae.</p><p>The species in this subgenus are not difficult to identify because there are clear differences among species in integumental structure, especially on the clypeus, frons, scutum, metapostnotum and metasoma, as well as remarkable diversity of shapes of the male S7.</p></tp:treatment-sec><ref-list><ref id="B9"><mixed-citation xmlns:xlink="http://www.w3.org/1999/xlink" xlink:type="simple"><person-group><name name-style="western"><surname>Michener</surname><given-names>CD</given-names></name></person-group> (<year>1965</year>) <article-title>A classification of the bees of the Australian and South Pacific regions.</article-title><source>Bulletin of the American Museum of Natural History</source><volume>130</volume>: <fpage>1</fpage>–<lpage>362</lpage>. <ext-link xlink:type="simple" ext-link-type="uri" xlink:href="http://hdl.handle.net/2246/1124">http://hdl.handle.net/2246/1124</ext-link></mixed-citation></ref></ref-list></tp:taxon-treatment>
