# Supplementary material for: Twenty six new species of Leioproctus (Colletellus): Australian Neopasiphaeinae, all but one with two submarginal cells (Hymenoptera, Colletidae, Leioproctus)
Source: Zookeys. 2018 Dec 31;(811):109–68. doi: 10.3897/zookeys.811.28924 (PMC6323115; doi:10.3897/zookeys.811.28924)
Supplement: XML Treatment for Leioproctus (Colletellus) aberrans [file zookeys.811.28924-treatment2.xml]

<!DOCTYPE tp:taxon-treatment
  PUBLIC "-//TaxonX//DTD Taxonomic Treatment Publishing DTD v0 20100105//EN" "tax-treatment-NSO.dtd">
<tp:taxon-treatment xmlns:tp="http://www.plazi.org/taxpub"><tp:treatment-meta><kwd-group><label>Taxon classification</label><kwd><named-content xmlns:xlink="http://www.w3.org/1999/xlink" content-type="kingdom">Animalia</named-content></kwd><kwd><named-content xmlns:xlink="http://www.w3.org/1999/xlink" content-type="order">Hymenoptera</named-content></kwd><kwd><named-content xmlns:xlink="http://www.w3.org/1999/xlink" content-type="family">Colletidae</named-content></kwd></kwd-group><mixed-citation publication-type="journal"><person-group><name><surname>Leijs</surname><given-names>Remko</given-names></name><name><surname>Dorey</surname><given-names>James</given-names></name><name><surname>Hogendoorn</surname><given-names>Katja</given-names></name></person-group><article-title>Twenty six new species of <tp:taxon-name><tp:taxon-name-part taxon-name-part-type="genus" reg="Leioproctus">Leioproctus</tp:taxon-name-part> (<tp:taxon-name-part taxon-name-part-type="subgenus" reg="Colletellus">Colletellus</tp:taxon-name-part>)</tp:taxon-name>: Australian <tp:taxon-name><tp:taxon-name-part taxon-name-part-type="family">Neopasiphaeinae</tp:taxon-name-part></tp:taxon-name>, all but one with two submarginal cells (<tp:taxon-name><tp:taxon-name-part taxon-name-part-type="order">Hymenoptera</tp:taxon-name-part></tp:taxon-name>, <tp:taxon-name><tp:taxon-name-part taxon-name-part-type="family">Colletidae</tp:taxon-name-part></tp:taxon-name>, <italic><tp:taxon-name><tp:taxon-name-part taxon-name-part-type="genus" reg="Leioproctus">Leioproctus</tp:taxon-name-part></tp:taxon-name></italic>)</article-title><source>Zookeys</source><day>31</day><month>12</month><year>2018</year><volume>2018</volume><issue>811</issue><fpage>109</fpage><lpage>168</lpage><pub-id pub-id-type="doi">10.3897/zookeys.811.28924</pub-id></mixed-citation></tp:treatment-meta><tp:nomenclature><tp:taxon-name><tp:taxon-name-part taxon-name-part-type="genus" reg="Leioproctus">Leioproctus</tp:taxon-name-part> (<tp:taxon-name-part taxon-name-part-type="subgenus" reg="Colletellus">Colletellus</tp:taxon-name-part>) <tp:taxon-name-part taxon-name-part-type="species" reg="aberrans">aberrans</tp:taxon-name-part><object-id xmlns:xlink="http://www.w3.org/1999/xlink" content-type="zoobank" xlink:type="simple">http://zoobank.org/7D5CDCA8-90E4-4EC8-A0D6-DD1086550DBA</object-id></tp:taxon-name><tp:taxon-authority>Leijs</tp:taxon-authority><tp:taxon-status xmlns:xlink="http://www.w3.org/1999/xlink" xlink:type="simple">sp. n.</tp:taxon-status><xref ref-type="fig" rid="F2">Figures 2C</xref><xref ref-type="fig" rid="F5">, 5A–O</xref></tp:nomenclature><tp:treatment-sec sec-type="material" id="SECID0EVAAI"><title>Specimens examined.</title><p>(1♂, 1♀): Female holotype: Bon Bon Stn (<named-content xmlns:xlink="http://www.w3.org/1999/xlink" content-type="dwc:verbatimCoordinates" xlink:type="simple"><named-content content-type="geo-json" specific-use="{&#34;type&#34;:&#34;Point&#34;,&#34;coordinates&#34;:[135.384100,-30.778900]}" id="NCID0E5AAI" xlink:type="simple">30.7789S; 135.3841E</named-content></named-content>), 27 Oct. 2010, Leijs, R., on <italic><tp:taxon-name><tp:taxon-name-part taxon-name-part-type="genus" reg="Angianthus">Angianthus</tp:taxon-name-part><tp:taxon-name-part taxon-name-part-type="species" reg="brachypappus">brachypappus</tp:taxon-name-part></tp:taxon-name></italic>, <named-content xmlns:xlink="http://www.w3.org/1999/xlink" content-type="dwc:institutional_code" xlink:type="simple">SAMA</named-content> 32-033494, BOLD: AUSBS124-12/RL1629A.</p><p>Male allotype: Bon Bon Stn (<named-content xmlns:xlink="http://www.w3.org/1999/xlink" content-type="dwc:verbatimCoordinates" xlink:type="simple"><named-content content-type="geo-json" specific-use="{&#34;type&#34;:&#34;Point&#34;,&#34;coordinates&#34;:[135.384100,-30.778900]}" id="NCID0EYBAI" xlink:type="simple">30.7789S; 135.3841E</named-content></named-content>), 27 Oct. 2010, Leijs, R., on <italic><tp:taxon-name><tp:taxon-name-part taxon-name-part-type="genus" reg="Angianthus">Angianthus</tp:taxon-name-part><tp:taxon-name-part taxon-name-part-type="species" reg="brachypappus">brachypappus</tp:taxon-name-part></tp:taxon-name></italic>, <named-content xmlns:xlink="http://www.w3.org/1999/xlink" content-type="dwc:institutional_code" xlink:type="simple">SAMA</named-content> 32-033495, BOLD: AUSBS125-12/RL1629B.</p></tp:treatment-sec><tp:treatment-sec sec-type="diagnosis" id="SECID0ENCAI"><title>Diagnosis.</title><p>Three submarginal cells, distinct posterior hair bands on <abbrev xmlns:xlink="http://www.w3.org/1999/xlink" xlink:title="second metasomal terga" id="ABBRID0ETCAI" xlink:type="simple">T2</abbrev>–4.</p></tp:treatment-sec><tp:treatment-sec sec-type="description" id="SECID0EXCAI"><title>Description.</title><p>Holotype, female, body length: 6.2 mm; head width: 2 mm. <italic>Relative head measurements</italic>: <abbrev xmlns:xlink="http://www.w3.org/1999/xlink" xlink:title="head width" id="ABBRID0E6CAI" xlink:type="simple">HW</abbrev> 50, <abbrev xmlns:xlink="http://www.w3.org/1999/xlink" xlink:title="antennal socket diameter" id="ABBRID0EDDAI" xlink:type="simple">ASD</abbrev> 2.7, <abbrev xmlns:xlink="http://www.w3.org/1999/xlink" xlink:title="antennocular distance" id="ABBRID0EHDAI" xlink:type="simple">AOD</abbrev> 8.5, <abbrev xmlns:xlink="http://www.w3.org/1999/xlink" xlink:title="head length" id="ABBRID0ELDAI" xlink:type="simple">HL</abbrev> 36, <abbrev xmlns:xlink="http://www.w3.org/1999/xlink" xlink:title="interantennal distance" id="ABBRID0EPDAI" xlink:type="simple">IAD</abbrev> 9.4, <abbrev xmlns:xlink="http://www.w3.org/1999/xlink" xlink:title="lower face width, measured between lowest eye margins" id="ABBRID0ETDAI" xlink:type="simple">LFW</abbrev> 29, <abbrev xmlns:xlink="http://www.w3.org/1999/xlink" xlink:title="ocellantennal distance" id="ABBRID0EXDAI" xlink:type="simple">OAD</abbrev> 15, <abbrev xmlns:xlink="http://www.w3.org/1999/xlink" xlink:title="ocellocular distance" id="ABBRID0E2DAI" xlink:type="simple">OOD</abbrev> 9.7, <abbrev xmlns:xlink="http://www.w3.org/1999/xlink" xlink:title="width of ocellar cluster" id="ABBRID0E6DAI" xlink:type="simple">OW</abbrev> 17, <abbrev xmlns:xlink="http://www.w3.org/1999/xlink" xlink:title="upper face width, measured between upper eye margins" id="ABBRID0EDEAI" xlink:type="simple">UFW</abbrev> 35, <abbrev xmlns:xlink="http://www.w3.org/1999/xlink" xlink:title="head width" id="ABBRID0EHEAI" xlink:type="simple">HW</abbrev>/<abbrev xmlns:xlink="http://www.w3.org/1999/xlink" xlink:title="head length" id="ABBRID0ELEAI" xlink:type="simple">HL</abbrev> 1.4, <abbrev xmlns:xlink="http://www.w3.org/1999/xlink" xlink:title="lower face width, measured between lowest eye margins" id="ABBRID0EPEAI" xlink:type="simple">LFW</abbrev>/<abbrev xmlns:xlink="http://www.w3.org/1999/xlink" xlink:title="upper face width, measured between upper eye margins" id="ABBRID0ETEAI" xlink:type="simple">UFW</abbrev> 0.8. <italic>Relative wing measurements</italic>: <abbrev xmlns:xlink="http://www.w3.org/1999/xlink" xlink:title="ratio of stigma length and marginal cell length measured on wing costa" id="ABBRID0EZEAI" xlink:type="simple">MSR</abbrev> 1.56, <abbrev xmlns:xlink="http://www.w3.org/1999/xlink" xlink:title="ratio of the lengths of the first submarginal cell and second submarginal cell" id="ABBRID0E4EAI" xlink:type="simple">FSR</abbrev> 1.76, <abbrev xmlns:xlink="http://www.w3.org/1999/xlink" xlink:title="ratio of the lengths of the stigma and first submarginal cell" id="ABBRID0EBFAI" xlink:type="simple">SFR</abbrev> 0.83.</p><p><italic>Structure</italic>: terga not depressed anteriorly; <abbrev xmlns:xlink="http://www.w3.org/1999/xlink" xlink:title="basitibial plate" id="ABBRID0EJFAI" xlink:type="simple">BTP</abbrev> rounded; <abbrev xmlns:xlink="http://www.w3.org/1999/xlink" xlink:title="basitibial plate" id="ABBRID0ENFAI" xlink:type="simple">BTP</abbrev>/tibial length ratio 0.2; inner hind tibial spur pectinate with 8 strong teeth.</p><p><italic>Sculpture</italic>: scutum smooth with sparse punctures; metapostnotum smooth, shiny, horizontal part as long as vertical; <abbrev xmlns:xlink="http://www.w3.org/1999/xlink" xlink:title="first metasomal terga" id="ABBRID0EVFAI" xlink:type="simple">T1</abbrev> lineo-reticulate, <abbrev xmlns:xlink="http://www.w3.org/1999/xlink" xlink:title="second metasomal terga" id="ABBRID0EZFAI" xlink:type="simple">T2</abbrev>–3 transverse lineo-reticulate; clypeus shiny, openly punctate, orange anterior rim; supraclypeal area shiny, closely punctate; labrum smooth orange-brown; ocellocular area smooth, shiny; frons smooth openly to sparsely punctate; scape shiny, almost no punctures.</p><p><italic>Coloration</italic>: terga anterior brown-orange, posterior margins transparent white, <abbrev xmlns:xlink="http://www.w3.org/1999/xlink" xlink:title="second metasomal terga" id="ABBRID0EBGAI" xlink:type="simple">T2</abbrev>–4 with white adpressed hair bands; scopa white; mandibles orange with brown tip; scape black, flagellum <abbrev xmlns:xlink="http://www.w3.org/1999/xlink" xlink:title="first flagellar segment" id="ABBRID0EFGAI" xlink:type="simple">F1</abbrev>–3 black, F4–10 orange-brown below.</p><p><italic>Pubescence</italic>: scutum: dispersed, short, branched; scutellum: dispersed, short, branched; metanotum: dispersed, short, branched; <abbrev xmlns:xlink="http://www.w3.org/1999/xlink" xlink:title="second metasomal terga" id="ABBRID0ENGAI" xlink:type="simple">T2</abbrev>–4 with hair bands, long, branched.</p></tp:treatment-sec><tp:treatment-sec sec-type="description" id="SECID0ERGAI"><title>Description.</title><p>Allotype male, body length: 5.2 mm; head width: 1.8 mm. <italic>Relative head measurements</italic>: <abbrev xmlns:xlink="http://www.w3.org/1999/xlink" xlink:title="head width" id="ABBRID0EZGAI" xlink:type="simple">HW</abbrev> 50, <abbrev xmlns:xlink="http://www.w3.org/1999/xlink" xlink:title="antennal socket diameter" id="ABBRID0E4GAI" xlink:type="simple">ASD</abbrev> 3.5, <abbrev xmlns:xlink="http://www.w3.org/1999/xlink" xlink:title="antennocular distance" id="ABBRID0EBHAI" xlink:type="simple">AOD</abbrev> 7.6, <abbrev xmlns:xlink="http://www.w3.org/1999/xlink" xlink:title="head length" id="ABBRID0EFHAI" xlink:type="simple">HL</abbrev> 38, <abbrev xmlns:xlink="http://www.w3.org/1999/xlink" xlink:title="interantennal distance" id="ABBRID0EJHAI" xlink:type="simple">IAD</abbrev> 9.4, <abbrev xmlns:xlink="http://www.w3.org/1999/xlink" xlink:title="lower face width, measured between lowest eye margins" id="ABBRID0ENHAI" xlink:type="simple">LFW</abbrev> 27, <abbrev xmlns:xlink="http://www.w3.org/1999/xlink" xlink:title="ocellantennal distance" id="ABBRID0ERHAI" xlink:type="simple">OAD</abbrev> 14, <abbrev xmlns:xlink="http://www.w3.org/1999/xlink" xlink:title="ocellocular distance" id="ABBRID0EVHAI" xlink:type="simple">OOD</abbrev> 9.4, <abbrev xmlns:xlink="http://www.w3.org/1999/xlink" xlink:title="width of ocellar cluster" id="ABBRID0EZHAI" xlink:type="simple">OW</abbrev> 19, <abbrev xmlns:xlink="http://www.w3.org/1999/xlink" xlink:title="upper face width, measured between upper eye margins" id="ABBRID0E4HAI" xlink:type="simple">UFW</abbrev> 36, <abbrev xmlns:xlink="http://www.w3.org/1999/xlink" xlink:title="head width" id="ABBRID0EBIAI" xlink:type="simple">HW</abbrev>/<abbrev xmlns:xlink="http://www.w3.org/1999/xlink" xlink:title="head length" id="ABBRID0EFIAI" xlink:type="simple">HL</abbrev> 1.3, <abbrev xmlns:xlink="http://www.w3.org/1999/xlink" xlink:title="lower face width, measured between lowest eye margins" id="ABBRID0EJIAI" xlink:type="simple">LFW</abbrev>/<abbrev xmlns:xlink="http://www.w3.org/1999/xlink" xlink:title="upper face width, measured between upper eye margins" id="ABBRID0ENIAI" xlink:type="simple">UFW</abbrev> 0.8. <italic>Relative wing measurements</italic>: <abbrev xmlns:xlink="http://www.w3.org/1999/xlink" xlink:title="ratio of stigma length and marginal cell length measured on wing costa" id="ABBRID0ETIAI" xlink:type="simple">MSR</abbrev> 1.61, <abbrev xmlns:xlink="http://www.w3.org/1999/xlink" xlink:title="ratio of the lengths of the first submarginal cell and second submarginal cell" id="ABBRID0EXIAI" xlink:type="simple">FSR</abbrev> 1.76, <abbrev xmlns:xlink="http://www.w3.org/1999/xlink" xlink:title="ratio of the lengths of the stigma and first submarginal cell" id="ABBRID0E2IAI" xlink:type="simple">SFR</abbrev> 0.83.</p><p><italic>Structure</italic>: terga not depressed anteriorly; <abbrev xmlns:xlink="http://www.w3.org/1999/xlink" xlink:title="basitibial plate" id="ABBRID0EDJAI" xlink:type="simple">BTP</abbrev> rounded; flagellum <abbrev xmlns:xlink="http://www.w3.org/1999/xlink" xlink:title="first flagellar segment" id="ABBRID0EHJAI" xlink:type="simple">F1</abbrev>–3 black, F4–10 brown below, shorter than wide; <italic>S7</italic>: dorsal apical lobe small, ventral apical lobe large, branched setae present on dorsal subcentral apical ridge and apical lobe of ventral apical lobe.</p><p><italic>Sculpture</italic>: scutum smooth with sparse punctures; metapostnotum smooth, shiny, horizontal part little shorter than vertical; <abbrev xmlns:xlink="http://www.w3.org/1999/xlink" xlink:title="first metasomal terga" id="ABBRID0ERJAI" xlink:type="simple">T1</abbrev> lineo-reticulate, <abbrev xmlns:xlink="http://www.w3.org/1999/xlink" xlink:title="second metasomal terga" id="ABBRID0EVJAI" xlink:type="simple">T2</abbrev>–3 transverse lineo-reticulate; clypeus shiny, openly punctate, anterior rim orange; supraclypeal area shiny, closely punctate; ocellocular area smooth, shiny, almost no punctures; frons smooth openly to sparsely punctate.</p><p><italic>Coloration</italic>: terga anteriorly brown-orange; mandibles brown at base, orange medially with brown tip.</p><p><italic>Pubescence</italic>: scutum: dispersed, short, branched; scutellum: dispersed, short, branched; metanotum: dispersed, short, branched; S5 with dense hair band, short, branched, <abbrev xmlns:xlink="http://www.w3.org/1999/xlink" xlink:title="second metasomal sterna" id="ABBRID0EBKAI" xlink:type="simple">S2</abbrev>–4 erect and open hair band; scape black, shiny, almost no punctures.</p></tp:treatment-sec><tp:treatment-sec sec-type="remarks" id="SECID0EFKAI"><title>Remarks.</title><p>Both examined specimens have been DNA barcoded, accessible through the following links:</p><p>
            <ext-link xmlns:xlink="http://www.w3.org/1999/xlink" xlink:type="simple" ext-link-type="uri" xlink:href="http://www.boldsystems.org/index.php/Public_RecordView?processid=AUSBS124-12">http://www.boldsystems.org/index.php/Public_RecordView?processid=AUSBS124-12</ext-link>
          </p><p>
            <ext-link xmlns:xlink="http://www.w3.org/1999/xlink" xlink:type="simple" ext-link-type="uri" xlink:href="http://www.boldsystems.org/index.php/Public_RecordView?processid=AUSBS125-12">http://www.boldsystems.org/index.php/Public_RecordView?processid=AUSBS125-12</ext-link>
          </p></tp:treatment-sec><tp:treatment-sec sec-type="Flower records" id="SECID0EYKAI"><title>Flower records.</title><p><italic><tp:taxon-name><tp:taxon-name-part taxon-name-part-type="genus" reg="Angianthus">Angianthus</tp:taxon-name-part><tp:taxon-name-part taxon-name-part-type="species" reg="brachypappus">brachypappus</tp:taxon-name-part></tp:taxon-name></italic> (<tp:taxon-name><tp:taxon-name-part taxon-name-part-type="family">Asteraceae</tp:taxon-name-part></tp:taxon-name>).</p><!--PageBreak--></tp:treatment-sec><tp:treatment-sec sec-type="distribution" id="SECID0EPLAI"><title>Distribution.</title><p>Figure <xref ref-type="fig" rid="F5">5O</xref>.</p><fig id="F5" position="float" orientation="portrait"><label>Figure 5.</label><caption><p><tp:taxon-name><tp:taxon-name-part taxon-name-part-type="genus" reg="Leioproctus">Leioproctus</tp:taxon-name-part> (<tp:taxon-name-part taxon-name-part-type="subgenus" reg="Colletellus">Colletellus</tp:taxon-name-part>) <tp:taxon-name-part taxon-name-part-type="species" reg="aberrans">aberrans</tp:taxon-name-part></tp:taxon-name> Leijs, sp. n. ♀ holotype and ♂ allotype. Scale bar: 0.1 mm (<bold>L, M, N</bold>).</p></caption><graphic xmlns:xlink="http://www.w3.org/1999/xlink" xlink:href="zookeys-811-109-g005.jpg" position="float" orientation="portrait" xlink:type="simple" id="oo_253792.jpg"/></fig></tp:treatment-sec><tp:treatment-sec sec-type="etymology" id="SECID0EWMAI"><title>Etymology.</title><p>The specific epithet ‘<italic><tp:taxon-name><tp:taxon-name-part taxon-name-part-type="genus" reg="Leioproctus"/><tp:taxon-name-part taxon-name-part-type="species" reg="aberrans">aberrans</tp:taxon-name-part></tp:taxon-name></italic>’ refers to abnormal wing venation: this species has three submarginal cells instead of two (Fig. <xref ref-type="fig" rid="F2">2</xref>).</p><!--PageBreak--></tp:treatment-sec><tp:treatment-sec><!--Section generated to contain objects referenced in tp:taxon-treatment.--><fig id="F2" position="float" orientation="portrait"><label>Figure 2.</label><caption><p>Variation in wing venation.</p></caption><graphic xmlns:xlink="http://www.w3.org/1999/xlink" xlink:href="zookeys-811-109-g002.jpg" position="float" orientation="portrait" xlink:type="simple" id="oo_253789.jpg"/></fig></tp:treatment-sec></tp:taxon-treatment>
