# Supplementary material for: Twenty six new species of Leioproctus (Colletellus): Australian Neopasiphaeinae, all but one with two submarginal cells (Hymenoptera, Colletidae, Leioproctus)
Source: Zookeys. 2018 Dec 31;(811):109–68. doi: 10.3897/zookeys.811.28924 (PMC6323115; doi:10.3897/zookeys.811.28924)
Supplement: XML Treatment for Leioproctus (Colletellus) albipilosus [file zookeys.811.28924-treatment4.xml]

<!DOCTYPE tp:taxon-treatment
  PUBLIC "-//TaxonX//DTD Taxonomic Treatment Publishing DTD v0 20100105//EN" "tax-treatment-NSO.dtd">
<tp:taxon-treatment xmlns:tp="http://www.plazi.org/taxpub"><tp:treatment-meta><kwd-group><label>Taxon classification</label><kwd><named-content xmlns:xlink="http://www.w3.org/1999/xlink" content-type="kingdom">Animalia</named-content></kwd><kwd><named-content xmlns:xlink="http://www.w3.org/1999/xlink" content-type="order">Hymenoptera</named-content></kwd><kwd><named-content xmlns:xlink="http://www.w3.org/1999/xlink" content-type="family">Colletidae</named-content></kwd></kwd-group><mixed-citation publication-type="journal"><person-group><name><surname>Leijs</surname><given-names>Remko</given-names></name><name><surname>Dorey</surname><given-names>James</given-names></name><name><surname>Hogendoorn</surname><given-names>Katja</given-names></name></person-group><article-title>Twenty six new species of <tp:taxon-name><tp:taxon-name-part taxon-name-part-type="genus" reg="Leioproctus">Leioproctus</tp:taxon-name-part> (<tp:taxon-name-part taxon-name-part-type="subgenus" reg="Colletellus">Colletellus</tp:taxon-name-part>)</tp:taxon-name>: Australian <tp:taxon-name><tp:taxon-name-part taxon-name-part-type="family">Neopasiphaeinae</tp:taxon-name-part></tp:taxon-name>, all but one with two submarginal cells (<tp:taxon-name><tp:taxon-name-part taxon-name-part-type="order">Hymenoptera</tp:taxon-name-part></tp:taxon-name>, <tp:taxon-name><tp:taxon-name-part taxon-name-part-type="family">Colletidae</tp:taxon-name-part></tp:taxon-name>, <italic><tp:taxon-name><tp:taxon-name-part taxon-name-part-type="genus" reg="Leioproctus">Leioproctus</tp:taxon-name-part></tp:taxon-name></italic>)</article-title><source>Zookeys</source><day>31</day><month>12</month><year>2018</year><volume>2018</volume><issue>811</issue><fpage>109</fpage><lpage>168</lpage><pub-id pub-id-type="doi">10.3897/zookeys.811.28924</pub-id></mixed-citation></tp:treatment-meta><tp:nomenclature><tp:taxon-name><tp:taxon-name-part taxon-name-part-type="genus" reg="Leioproctus">Leioproctus</tp:taxon-name-part> (<tp:taxon-name-part taxon-name-part-type="subgenus" reg="Colletellus">Colletellus</tp:taxon-name-part>) <tp:taxon-name-part taxon-name-part-type="species" reg="albipilosus">albipilosus</tp:taxon-name-part><object-id xmlns:xlink="http://www.w3.org/1999/xlink" content-type="zoobank" xlink:type="simple">http://zoobank.org/751F411E-DBB3-46DF-9199-473971F65D74</object-id></tp:taxon-name><tp:taxon-authority>Leijs</tp:taxon-authority><tp:taxon-status xmlns:xlink="http://www.w3.org/1999/xlink" xlink:type="simple">sp. n.</tp:taxon-status><xref ref-type="fig" rid="F7">Figure 7A–F</xref></tp:nomenclature><tp:treatment-sec sec-type="material" id="SECID0ETWAI"><title>Specimens examined.</title><p>(1♀): Holotype female, 8 km S of Cape Bertholet (<named-content xmlns:xlink="http://www.w3.org/1999/xlink" content-type="dwc:verbatimCoordinates" xlink:type="simple"><named-content content-type="geo-json" specific-use="{&#34;type&#34;:&#34;Point&#34;,&#34;coordinates&#34;:[122.166700,-17.316700]}" id="NCID0E3WAI" xlink:type="simple">17.3167S; 122.1667E</named-content></named-content>), WA, 21 Apr. 1977, Colless, D.H., <named-content xmlns:xlink="http://www.w3.org/1999/xlink" content-type="dwc:institutional_code" xlink:type="simple">ANIC</named-content> 32-111660.</p></tp:treatment-sec><tp:treatment-sec sec-type="diagnosis" id="SECID0EGXAI"><title>Diagnosis.</title><p>Short white pubescence on thorax and head, integument abdomen red, metapostnotum smooth and shiny.</p><p>Male unknown.</p></tp:treatment-sec><tp:treatment-sec sec-type="description" id="SECID0EMXAI"><title>Description.</title><p>Female holotype: body length: 5 mm; head width: 1.7 mm. <italic>Relative head measurements</italic>: <abbrev xmlns:xlink="http://www.w3.org/1999/xlink" xlink:title="head width" id="ABBRID0EUXAI" xlink:type="simple">HW</abbrev> 50, <abbrev xmlns:xlink="http://www.w3.org/1999/xlink" xlink:title="antennal socket diameter" id="ABBRID0EYXAI" xlink:type="simple">ASD</abbrev> 3.2, <abbrev xmlns:xlink="http://www.w3.org/1999/xlink" xlink:title="antennocular distance" id="ABBRID0E3XAI" xlink:type="simple">AOD</abbrev> 7.9, <abbrev xmlns:xlink="http://www.w3.org/1999/xlink" xlink:title="head length" id="ABBRID0EAYAI" xlink:type="simple">HL</abbrev> 39, <abbrev xmlns:xlink="http://www.w3.org/1999/xlink" xlink:title="interantennal distance" id="ABBRID0EEYAI" xlink:type="simple">IAD</abbrev> 10.2, <abbrev xmlns:xlink="http://www.w3.org/1999/xlink" xlink:title="lower face width, measured between lowest eye margins" id="ABBRID0EIYAI" xlink:type="simple">LFW</abbrev> 29, <abbrev xmlns:xlink="http://www.w3.org/1999/xlink" xlink:title="ocellantennal distance" id="ABBRID0EMYAI" xlink:type="simple">OAD</abbrev> 16, <abbrev xmlns:xlink="http://www.w3.org/1999/xlink" xlink:title="ocellocular distance" id="ABBRID0EQYAI" xlink:type="simple">OOD</abbrev> 8.5, <abbrev xmlns:xlink="http://www.w3.org/1999/xlink" xlink:title="width of ocellar cluster" id="ABBRID0EUYAI" xlink:type="simple">OW</abbrev> 19, <abbrev xmlns:xlink="http://www.w3.org/1999/xlink" xlink:title="upper face width, measured between upper eye margins" id="ABBRID0EYYAI" xlink:type="simple">UFW</abbrev> 33, <abbrev xmlns:xlink="http://www.w3.org/1999/xlink" xlink:title="head width" id="ABBRID0E3YAI" xlink:type="simple">HW</abbrev>/<abbrev xmlns:xlink="http://www.w3.org/1999/xlink" xlink:title="head length" id="ABBRID0EAZAI" xlink:type="simple">HL</abbrev> 1.3, <abbrev xmlns:xlink="http://www.w3.org/1999/xlink" xlink:title="lower face width, measured between lowest eye margins" id="ABBRID0EEZAI" xlink:type="simple">LFW</abbrev>/<abbrev xmlns:xlink="http://www.w3.org/1999/xlink" xlink:title="upper face width, measured between upper eye margins" id="ABBRID0EIZAI" xlink:type="simple">UFW</abbrev> 0.9. <italic>Relative wing measurements</italic>: <abbrev xmlns:xlink="http://www.w3.org/1999/xlink" xlink:title="ratio of stigma length and marginal cell length measured on wing costa" id="ABBRID0EOZAI" xlink:type="simple">MSR</abbrev> 1.09, <abbrev xmlns:xlink="http://www.w3.org/1999/xlink" xlink:title="ratio of the lengths of the first submarginal cell and second submarginal cell" id="ABBRID0ESZAI" xlink:type="simple">FSR</abbrev> 0.95, <abbrev xmlns:xlink="http://www.w3.org/1999/xlink" xlink:title="ratio of the lengths of the stigma and first submarginal cell" id="ABBRID0EWZAI" xlink:type="simple">SFR</abbrev> 0.86.</p><p><italic>Structure</italic>: terga anteriorly not depressed; <abbrev xmlns:xlink="http://www.w3.org/1999/xlink" xlink:title="basitibial plate" id="ABBRID0E5ZAI" xlink:type="simple">BTP</abbrev> pointed, short; <abbrev xmlns:xlink="http://www.w3.org/1999/xlink" xlink:title="basitibial plate" id="ABBRID0EC1AI" xlink:type="simple">BTP</abbrev>/tibial length ratio 0.2; inner hind tibial spur pectinate with 7 strong teeth.</p><p><italic>Sculpture</italic>: scutum smooth, closely punctate; metapostnotum smooth, shiny, almost wholly vertical; <abbrev xmlns:xlink="http://www.w3.org/1999/xlink" xlink:title="first metasomal terga" id="ABBRID0EK1AI" xlink:type="simple">T1</abbrev> lineo-reticulate, <abbrev xmlns:xlink="http://www.w3.org/1999/xlink" xlink:title="second metasomal terga" id="ABBRID0EO1AI" xlink:type="simple">T2</abbrev>–3 transverse lineo-reticulate; clypeus smooth, closely punctate, ventral margin width 1/3 of ocellar diameter; supraclypeal area smooth, closely punctate; labrum dull, orange; ocellocular area smooth, openly to sparsely punctate; frons smooth closely punctate.</p><p><italic>Coloration</italic>: terga anteriorly orange, posterior margins transparent orange; scopa white; mandibles orange with brown tip; scape brown with orange base; flagellum orange.</p><p><italic>Pubescence</italic>: scutum: short, dense, white; scutellum: short, dense, white; <abbrev xmlns:xlink="http://www.w3.org/1999/xlink" xlink:title="first metasomal sterna" id="ABBRID0E11AI" xlink:type="simple">S1</abbrev>–4 with fringes of long, branched hairs; scape, open, pubescence of white branched hairs.</p></tp:treatment-sec><tp:treatment-sec sec-type="Flower records" id="SECID0E51AI"><title>Flower records.</title><p>No data.</p></tp:treatment-sec><tp:treatment-sec sec-type="distribution" id="SECID0ED2AI"><title>Distribution.</title><p>Figure <xref ref-type="fig" rid="F7">7F</xref>.</p><fig id="F7" position="float" orientation="portrait"><label>Figure 7.</label><caption><p><tp:taxon-name><tp:taxon-name-part taxon-name-part-type="genus" reg="Leioproctus">Leioproctus</tp:taxon-name-part> (<tp:taxon-name-part taxon-name-part-type="subgenus" reg="Colletellus">Colletellus</tp:taxon-name-part>) <tp:taxon-name-part taxon-name-part-type="species" reg="albipilosus">albipilosus</tp:taxon-name-part></tp:taxon-name> Leijs, sp. n. ♀ holotype <named-content xmlns:xlink="http://www.w3.org/1999/xlink" content-type="dwc:institutional_code" xlink:type="simple">ANIC</named-content> 32-111660.</p></caption><graphic xmlns:xlink="http://www.w3.org/1999/xlink" xlink:href="zookeys-811-109-g007.jpg" position="float" orientation="portrait" xlink:type="simple" id="oo_253794.jpg"/></fig></tp:treatment-sec><tp:treatment-sec sec-type="etymology" id="SECID0EN3AI"><title>Etymology.</title><p>The specific epithet refers to short white pubescence on the scutum.</p><!--PageBreak--></tp:treatment-sec></tp:taxon-treatment>
