# Supplementary material for: Twenty six new species of Leioproctus (Colletellus): Australian Neopasiphaeinae, all but one with two submarginal cells (Hymenoptera, Colletidae, Leioproctus)
Source: Zookeys. 2018 Dec 31;(811):109–68. doi: 10.3897/zookeys.811.28924 (PMC6323115; doi:10.3897/zookeys.811.28924)
Supplement: XML Treatment for Leioproctus (Colletellus) albiscopis [file zookeys.811.28924-treatment5.xml]

<!DOCTYPE tp:taxon-treatment
  PUBLIC "-//TaxonX//DTD Taxonomic Treatment Publishing DTD v0 20100105//EN" "tax-treatment-NSO.dtd">
<tp:taxon-treatment xmlns:tp="http://www.plazi.org/taxpub"><tp:treatment-meta><kwd-group><label>Taxon classification</label><kwd><named-content xmlns:xlink="http://www.w3.org/1999/xlink" content-type="kingdom">Animalia</named-content></kwd><kwd><named-content xmlns:xlink="http://www.w3.org/1999/xlink" content-type="order">Hymenoptera</named-content></kwd><kwd><named-content xmlns:xlink="http://www.w3.org/1999/xlink" content-type="family">Colletidae</named-content></kwd></kwd-group><mixed-citation publication-type="journal"><person-group><name><surname>Leijs</surname><given-names>Remko</given-names></name><name><surname>Dorey</surname><given-names>James</given-names></name><name><surname>Hogendoorn</surname><given-names>Katja</given-names></name></person-group><article-title>Twenty six new species of <tp:taxon-name><tp:taxon-name-part taxon-name-part-type="genus" reg="Leioproctus">Leioproctus</tp:taxon-name-part> (<tp:taxon-name-part taxon-name-part-type="subgenus" reg="Colletellus">Colletellus</tp:taxon-name-part>)</tp:taxon-name>: Australian <tp:taxon-name><tp:taxon-name-part taxon-name-part-type="family">Neopasiphaeinae</tp:taxon-name-part></tp:taxon-name>, all but one with two submarginal cells (<tp:taxon-name><tp:taxon-name-part taxon-name-part-type="order">Hymenoptera</tp:taxon-name-part></tp:taxon-name>, <tp:taxon-name><tp:taxon-name-part taxon-name-part-type="family">Colletidae</tp:taxon-name-part></tp:taxon-name>, <italic><tp:taxon-name><tp:taxon-name-part taxon-name-part-type="genus" reg="Leioproctus">Leioproctus</tp:taxon-name-part></tp:taxon-name></italic>)</article-title><source>Zookeys</source><day>31</day><month>12</month><year>2018</year><volume>2018</volume><issue>811</issue><fpage>109</fpage><lpage>168</lpage><pub-id pub-id-type="doi">10.3897/zookeys.811.28924</pub-id></mixed-citation></tp:treatment-meta><tp:nomenclature><tp:taxon-name><tp:taxon-name-part taxon-name-part-type="genus" reg="Leioproctus">Leioproctus</tp:taxon-name-part> (<tp:taxon-name-part taxon-name-part-type="subgenus" reg="Colletellus">Colletellus</tp:taxon-name-part>) <tp:taxon-name-part taxon-name-part-type="species" reg="albiscopis">albiscopis</tp:taxon-name-part><object-id xmlns:xlink="http://www.w3.org/1999/xlink" content-type="zoobank" xlink:type="simple">http://zoobank.org/B99A0ECC-6B1B-4665-9732-7B40A139A826</object-id></tp:taxon-name><tp:taxon-authority>Leijs</tp:taxon-authority><tp:taxon-status xmlns:xlink="http://www.w3.org/1999/xlink" xlink:type="simple">sp. n.</tp:taxon-status><xref ref-type="fig" rid="F8">Figure 8A–F</xref><!--PageBreak--></tp:nomenclature><tp:treatment-sec sec-type="material" id="SECID0ED5AI"><title>Specimens examined.</title><p>(2♀): Holotype female, Arrowsmith River (<named-content xmlns:xlink="http://www.w3.org/1999/xlink" content-type="dwc:verbatimCoordinates" xlink:type="simple"><named-content content-type="geo-json" specific-use="{&#34;type&#34;:&#34;Point&#34;,&#34;coordinates&#34;:[115.288100,-29.616600]}" id="NCID0EM5AI" xlink:type="simple">29.6166S; 115.2881E</named-content></named-content>), WA, 03 Oct. 1997, Houston, T.F., on <italic><tp:taxon-name><tp:taxon-name-part taxon-name-part-type="genus" reg="Allocasuarina">Allocasuarina</tp:taxon-name-part><tp:taxon-name-part taxon-name-part-type="species" reg="campestris">campestris</tp:taxon-name-part></tp:taxon-name></italic>, <named-content xmlns:xlink="http://www.w3.org/1999/xlink" content-type="dwc:institutional_code" xlink:type="simple">WAM</named-content> 19109; paratype female, same locality data as holotype, <named-content xmlns:xlink="http://www.w3.org/1999/xlink" content-type="dwc:institutional_code" xlink:type="simple">WAM</named-content> 19108.</p></tp:treatment-sec><tp:treatment-sec sec-type="diagnosis" id="SECID0EG6AI"><title>Diagnosis.</title><p>Integument mostly black, scopa white, ocellocular area shiny near eye, coarsely irregular roughened near ocellus; frons coarsely reticulate striate.</p><p>Male unknown.</p></tp:treatment-sec><tp:treatment-sec sec-type="description" id="SECID0EM6AI"><title>Description.</title><p>Female holotype: body length: 6.2 mm; head width: 2 mm. <italic>Relative head measurements</italic>: <abbrev xmlns:xlink="http://www.w3.org/1999/xlink" xlink:title="head width" id="ABBRID0EU6AI" xlink:type="simple">HW</abbrev> 50, <abbrev xmlns:xlink="http://www.w3.org/1999/xlink" xlink:title="antennal socket diameter" id="ABBRID0EY6AI" xlink:type="simple">ASD</abbrev> 3.4, <abbrev xmlns:xlink="http://www.w3.org/1999/xlink" xlink:title="antennocular distance" id="ABBRID0E36AI" xlink:type="simple">AOD</abbrev> 10.2, <abbrev xmlns:xlink="http://www.w3.org/1999/xlink" xlink:title="head length" id="ABBRID0EAABI" xlink:type="simple">HL</abbrev> 36, <abbrev xmlns:xlink="http://www.w3.org/1999/xlink" xlink:title="interantennal distance" id="ABBRID0EEABI" xlink:type="simple">IAD</abbrev> 8.4, <abbrev xmlns:xlink="http://www.w3.org/1999/xlink" xlink:title="lower face width, measured between lowest eye margins" id="ABBRID0EIABI" xlink:type="simple">LFW</abbrev> 32, <abbrev xmlns:xlink="http://www.w3.org/1999/xlink" xlink:title="ocellantennal distance" id="ABBRID0EMABI" xlink:type="simple">OAD</abbrev> 12, <abbrev xmlns:xlink="http://www.w3.org/1999/xlink" xlink:title="ocellocular distance" id="ABBRID0EQABI" xlink:type="simple">OOD</abbrev> 8.8, <abbrev xmlns:xlink="http://www.w3.org/1999/xlink" xlink:title="width of ocellar cluster" id="ABBRID0EUABI" xlink:type="simple">OW</abbrev> 17, <abbrev xmlns:xlink="http://www.w3.org/1999/xlink" xlink:title="upper face width, measured between upper eye margins" id="ABBRID0EYABI" xlink:type="simple">UFW</abbrev> 33, <abbrev xmlns:xlink="http://www.w3.org/1999/xlink" xlink:title="head width" id="ABBRID0E3ABI" xlink:type="simple">HW</abbrev>/<abbrev xmlns:xlink="http://www.w3.org/1999/xlink" xlink:title="head length" id="ABBRID0EABBI" xlink:type="simple">HL</abbrev> 1.4, <abbrev xmlns:xlink="http://www.w3.org/1999/xlink" xlink:title="lower face width, measured between lowest eye margins" id="ABBRID0EEBBI" xlink:type="simple">LFW</abbrev>/<abbrev xmlns:xlink="http://www.w3.org/1999/xlink" xlink:title="upper face width, measured between upper eye margins" id="ABBRID0EIBBI" xlink:type="simple">UFW</abbrev> 0.9. <italic>Relative wing measurements</italic>: <abbrev xmlns:xlink="http://www.w3.org/1999/xlink" xlink:title="ratio of stigma length and marginal cell length measured on wing costa" id="ABBRID0EOBBI" xlink:type="simple">MSR</abbrev> 1.88, <abbrev xmlns:xlink="http://www.w3.org/1999/xlink" xlink:title="ratio of the lengths of the first submarginal cell and second submarginal cell" id="ABBRID0ESBBI" xlink:type="simple">FSR</abbrev> 1.00, <abbrev xmlns:xlink="http://www.w3.org/1999/xlink" xlink:title="ratio of the lengths of the stigma and first submarginal cell" id="ABBRID0EWBBI" xlink:type="simple">SFR</abbrev> 1.00.</p><p><italic>Structure</italic>: terga anteriorly not depressed; <abbrev xmlns:xlink="http://www.w3.org/1999/xlink" xlink:title="basitibial plate" id="ABBRID0E5BBI" xlink:type="simple">BTP</abbrev> pointed, broad; <abbrev xmlns:xlink="http://www.w3.org/1999/xlink" xlink:title="basitibial plate" id="ABBRID0ECCBI" xlink:type="simple">BTP</abbrev>/tibial length ratio 0.29; inner hind tibial spur ciliate; flagellum long, F4–9 slightly longer than wide; scape long, reaching ocellus, smooth.</p><p><italic>Sculpture</italic>: scutum anteriorly transverse lineo-reticulate, remainder openly punctate; metapostnotum smooth, shallow lineo-reticulate; <abbrev xmlns:xlink="http://www.w3.org/1999/xlink" xlink:title="first metasomal terga" id="ABBRID0EKCBI" xlink:type="simple">T1</abbrev> lineo-reticulate, <abbrev xmlns:xlink="http://www.w3.org/1999/xlink" xlink:title="second metasomal terga" id="ABBRID0EOCBI" xlink:type="simple">T2</abbrev>–3 transverse lineo-reticulate; clypeus shiny, with medium to large sparse punctures; supraclypeal area shiny, with medium to large sparse punctures; labrum brown-black; ocellocular area shiny near eye, coarsely irregular roughened near ocellus; frons coarsely reticulate striate.</p><p><italic>Coloration</italic>: terga anteriorly brown black, posterior margins brownish, not transparent; scopa grey-white with darker pubescence towards <abbrev xmlns:xlink="http://www.w3.org/1999/xlink" xlink:title="basitibial plate" id="ABBRID0EWCBI" xlink:type="simple">BTP</abbrev>; mandibles brown.</p><!--PageBreak--><p><italic>Pubescence</italic>: scutum: medium length with sparse, long, grey brown hairs; scutellum: sparse, long, grey brown along edges; sterna white-grey fringe at S5.</p></tp:treatment-sec><tp:treatment-sec sec-type="Flower records" id="SECID0E6CBI"><title>Flower records.</title><p><italic><tp:taxon-name><tp:taxon-name-part taxon-name-part-type="genus" reg="Allocasuarina">Allocasuarina</tp:taxon-name-part><tp:taxon-name-part taxon-name-part-type="species" reg="campestris">campestris</tp:taxon-name-part></tp:taxon-name></italic> (<tp:taxon-name><tp:taxon-name-part taxon-name-part-type="family">Casuarinaceae</tp:taxon-name-part></tp:taxon-name>).</p></tp:treatment-sec><tp:treatment-sec sec-type="distribution" id="SECID0EVDBI"><title>Distribution.</title><p>Figure <xref ref-type="fig" rid="F8">8F</xref>.</p><fig id="F8" position="float" orientation="portrait"><label>Figure 8.</label><caption><p><tp:taxon-name><tp:taxon-name-part taxon-name-part-type="genus" reg="Leioproctus">Leioproctus</tp:taxon-name-part> (<tp:taxon-name-part taxon-name-part-type="subgenus" reg="Colletellus">Colletellus</tp:taxon-name-part>) <tp:taxon-name-part taxon-name-part-type="species" reg="albiscopis">albiscopis</tp:taxon-name-part></tp:taxon-name> Leijs, sp. n. ♀ holotype.</p></caption><graphic xmlns:xlink="http://www.w3.org/1999/xlink" xlink:href="zookeys-811-109-g008.jpg" position="float" orientation="portrait" xlink:type="simple" id="oo_253795.jpg"/></fig></tp:treatment-sec><tp:treatment-sec sec-type="etymology" id="SECID0E1EBI"><title>Etymology.</title><p>The specific epithet refers to the white scopa pubescence on the hind tibia of the female.</p></tp:treatment-sec></tp:taxon-treatment>
