# Supplementary material for: Twenty six new species of Leioproctus (Colletellus): Australian Neopasiphaeinae, all but one with two submarginal cells (Hymenoptera, Colletidae, Leioproctus)
Source: Zookeys. 2018 Dec 31;(811):109–68. doi: 10.3897/zookeys.811.28924 (PMC6323115; doi:10.3897/zookeys.811.28924)
Supplement: XML Treatment for Leioproctus (Colletellus) aratus [file zookeys.811.28924-treatment8.xml]

<!DOCTYPE tp:taxon-treatment
  PUBLIC "-//TaxonX//DTD Taxonomic Treatment Publishing DTD v0 20100105//EN" "tax-treatment-NSO.dtd">
<tp:taxon-treatment xmlns:tp="http://www.plazi.org/taxpub"><tp:treatment-meta><kwd-group><label>Taxon classification</label><kwd><named-content xmlns:xlink="http://www.w3.org/1999/xlink" content-type="kingdom">Animalia</named-content></kwd><kwd><named-content xmlns:xlink="http://www.w3.org/1999/xlink" content-type="order">Hymenoptera</named-content></kwd><kwd><named-content xmlns:xlink="http://www.w3.org/1999/xlink" content-type="family">Colletidae</named-content></kwd></kwd-group><mixed-citation publication-type="journal"><person-group><name><surname>Leijs</surname><given-names>Remko</given-names></name><name><surname>Dorey</surname><given-names>James</given-names></name><name><surname>Hogendoorn</surname><given-names>Katja</given-names></name></person-group><article-title>Twenty six new species of <tp:taxon-name><tp:taxon-name-part taxon-name-part-type="genus" reg="Leioproctus">Leioproctus</tp:taxon-name-part> (<tp:taxon-name-part taxon-name-part-type="subgenus" reg="Colletellus">Colletellus</tp:taxon-name-part>)</tp:taxon-name>: Australian <tp:taxon-name><tp:taxon-name-part taxon-name-part-type="family">Neopasiphaeinae</tp:taxon-name-part></tp:taxon-name>, all but one with two submarginal cells (<tp:taxon-name><tp:taxon-name-part taxon-name-part-type="order">Hymenoptera</tp:taxon-name-part></tp:taxon-name>, <tp:taxon-name><tp:taxon-name-part taxon-name-part-type="family">Colletidae</tp:taxon-name-part></tp:taxon-name>, <italic><tp:taxon-name><tp:taxon-name-part taxon-name-part-type="genus" reg="Leioproctus">Leioproctus</tp:taxon-name-part></tp:taxon-name></italic>)</article-title><source>Zookeys</source><day>31</day><month>12</month><year>2018</year><volume>2018</volume><issue>811</issue><fpage>109</fpage><lpage>168</lpage><pub-id pub-id-type="doi">10.3897/zookeys.811.28924</pub-id></mixed-citation></tp:treatment-meta><tp:nomenclature><tp:taxon-name><tp:taxon-name-part taxon-name-part-type="genus" reg="Leioproctus">Leioproctus</tp:taxon-name-part> (<tp:taxon-name-part taxon-name-part-type="subgenus" reg="Colletellus">Colletellus</tp:taxon-name-part>) <tp:taxon-name-part taxon-name-part-type="species" reg="aratus">aratus</tp:taxon-name-part><object-id xmlns:xlink="http://www.w3.org/1999/xlink" content-type="zoobank" xlink:type="simple">http://zoobank.org/71D12BE5-DFCD-4AA8-86F7-CA18F5F86FFB</object-id></tp:taxon-name><tp:taxon-authority>Leijs</tp:taxon-authority><tp:taxon-status xmlns:xlink="http://www.w3.org/1999/xlink" xlink:type="simple">sp. n.</tp:taxon-status><xref ref-type="fig" rid="F11">Figure 11A–I</xref></tp:nomenclature><tp:treatment-sec sec-type="material" id="SECID0EY1BI"><title>Specimens examined.</title><p>(1♂): Holotype male, Orange Grove (<named-content xmlns:xlink="http://www.w3.org/1999/xlink" content-type="dwc:verbatimCoordinates" xlink:type="simple"><named-content content-type="geo-json" specific-use="{&#34;type&#34;:&#34;Point&#34;,&#34;coordinates&#34;:[116.025300,-32.023300]}" id="NCID0EB2BI" xlink:type="simple">32.0233S; 116.0253E</named-content></named-content>), 03 Aug. 1986, Peakall, R., on <italic><tp:taxon-name><tp:taxon-name-part taxon-name-part-type="genus" reg="Prasophyllum">Prasophyllum</tp:taxon-name-part><tp:taxon-name-part taxon-name-part-type="species" reg="fimbria">fimbria</tp:taxon-name-part></tp:taxon-name></italic>, <named-content xmlns:xlink="http://www.w3.org/1999/xlink" content-type="dwc:institutional_code" xlink:type="simple">WAM</named-content> 12365.</p></tp:treatment-sec><tp:treatment-sec sec-type="diagnosis" id="SECID0EW2BI"><title>Diagnosis.</title><p>Antennae long, ocellocular area very roughly sculptured, metapostnotum smooth with shallow microsculpture, S7 with small and narrow dorsal and ventral lobes bearing robust simple setae.</p><p>Female unknown.</p></tp:treatment-sec><tp:treatment-sec sec-type="description" id="SECID0E32BI"><title>Description.</title><p>Male holotype: body length: 6 mm; head width: 1.85 mm. <italic>Relative head measurements</italic>: <abbrev xmlns:xlink="http://www.w3.org/1999/xlink" xlink:title="head width" id="ABBRID0EE3BI" xlink:type="simple">HW</abbrev> 50, <abbrev xmlns:xlink="http://www.w3.org/1999/xlink" xlink:title="antennal socket diameter" id="ABBRID0EI3BI" xlink:type="simple">ASD</abbrev> 3.1, <abbrev xmlns:xlink="http://www.w3.org/1999/xlink" xlink:title="antennocular distance" id="ABBRID0EM3BI" xlink:type="simple">AOD</abbrev> 6.1, <abbrev xmlns:xlink="http://www.w3.org/1999/xlink" xlink:title="head length" id="ABBRID0EQ3BI" xlink:type="simple">HL</abbrev> 41, <abbrev xmlns:xlink="http://www.w3.org/1999/xlink" xlink:title="interantennal distance" id="ABBRID0EU3BI" xlink:type="simple">IAD</abbrev> 9.9, <abbrev xmlns:xlink="http://www.w3.org/1999/xlink" xlink:title="lower face width, measured between lowest eye margins" id="ABBRID0EY3BI" xlink:type="simple">LFW</abbrev> 24, <abbrev xmlns:xlink="http://www.w3.org/1999/xlink" xlink:title="ocellantennal distance" id="ABBRID0E33BI" xlink:type="simple">OAD</abbrev> 13, <abbrev xmlns:xlink="http://www.w3.org/1999/xlink" xlink:title="ocellocular distance" id="ABBRID0EA4BI" xlink:type="simple">OOD</abbrev> 9.0, <abbrev xmlns:xlink="http://www.w3.org/1999/xlink" xlink:title="width of ocellar cluster" id="ABBRID0EE4BI" xlink:type="simple">OW</abbrev> 17, <abbrev xmlns:xlink="http://www.w3.org/1999/xlink" xlink:title="upper face width, measured between upper eye margins" id="ABBRID0EI4BI" xlink:type="simple">UFW</abbrev> 34, <abbrev xmlns:xlink="http://www.w3.org/1999/xlink" xlink:title="head width" id="ABBRID0EM4BI" xlink:type="simple">HW</abbrev>/<abbrev xmlns:xlink="http://www.w3.org/1999/xlink" xlink:title="head length" id="ABBRID0EQ4BI" xlink:type="simple">HL</abbrev> 1.2, <abbrev xmlns:xlink="http://www.w3.org/1999/xlink" xlink:title="lower face width, measured between lowest eye margins" id="ABBRID0EU4BI" xlink:type="simple">LFW</abbrev>/<abbrev xmlns:xlink="http://www.w3.org/1999/xlink" xlink:title="upper face width, measured between upper eye margins" id="ABBRID0EY4BI" xlink:type="simple">UFW</abbrev> 0.7. <italic>Relative wing measurements</italic>: <abbrev xmlns:xlink="http://www.w3.org/1999/xlink" xlink:title="ratio of stigma length and marginal cell length measured on wing costa" id="ABBRID0E54BI" xlink:type="simple">MSR</abbrev> 1.94, <abbrev xmlns:xlink="http://www.w3.org/1999/xlink" xlink:title="ratio of the lengths of the first submarginal cell and second submarginal cell" id="ABBRID0EC5BI" xlink:type="simple">FSR</abbrev> 0.93, <abbrev xmlns:xlink="http://www.w3.org/1999/xlink" xlink:title="ratio of the lengths of the stigma and first submarginal cell" id="ABBRID0EG5BI" xlink:type="simple">SFR</abbrev> 1.19.</p><p><italic>Structure</italic>: terga anteriorly little depressed; <abbrev xmlns:xlink="http://www.w3.org/1999/xlink" xlink:title="basitibial plate" id="ABBRID0EO5BI" xlink:type="simple">BTP</abbrev> rounded, elongated; flagellum elongated: F3–11 little less than twice as long as wide, light-brown below; S7: dorsal apical lobe of medium size, ventral apical lobe slender, robust simple setae present on dorsal and ventral apical lobes.</p><p><italic>Sculpture</italic>: scutum smooth, open, small punctures, posteriorly denser; metapostnotum smooth, shallow micro-sculpture; <abbrev xmlns:xlink="http://www.w3.org/1999/xlink" xlink:title="first metasomal terga" id="ABBRID0EW5BI" xlink:type="simple">T1</abbrev> lineo-reticulate, <abbrev xmlns:xlink="http://www.w3.org/1999/xlink" xlink:title="second metasomal terga" id="ABBRID0E15BI" xlink:type="simple">T2</abbrev>–3 transverse lineo-reticulate; clypeus smooth, openly to closely punctate; supraclypeal area smooth, openly punctate, medially without punctures; labrum black; ocellocular area coarsely pit-reticulate; frons coarsely pit-reticulate; scape closely punctate.</p><p><italic>Coloration</italic>: terga anteriorly brown, posterior margins transparent orange; mandibles black with brown tip; scape black; F3–11 light-brown below.</p><p><italic>Pubescence</italic>: scutum: medium length, open, brown; scutellum: medium length, open, brown.</p></tp:treatment-sec><tp:treatment-sec sec-type="Flower records" id="SECID0EG6BI"><title>Flower records.</title><p><italic><tp:taxon-name><tp:taxon-name-part taxon-name-part-type="genus" reg="Prasophyllum">Prasophyllum</tp:taxon-name-part><tp:taxon-name-part taxon-name-part-type="species" reg="fimbria">fimbria</tp:taxon-name-part></tp:taxon-name></italic> (<tp:taxon-name><tp:taxon-name-part taxon-name-part-type="family">Orchidaceae</tp:taxon-name-part></tp:taxon-name>).</p></tp:treatment-sec><tp:treatment-sec sec-type="distribution" id="SECID0E36BI"><title>Distribution.</title><p>Figure <xref ref-type="fig" rid="F11">11I</xref>.</p><fig id="F11" position="float" orientation="portrait"><label>Figure 11.</label><caption><p><tp:taxon-name><tp:taxon-name-part taxon-name-part-type="genus" reg="Leioproctus">Leioproctus</tp:taxon-name-part> (<tp:taxon-name-part taxon-name-part-type="subgenus" reg="Colletellus">Colletellus</tp:taxon-name-part>) <tp:taxon-name-part taxon-name-part-type="species" reg="aratus">aratus</tp:taxon-name-part></tp:taxon-name> Leijs, sp. n. ♂ holotype. Scale bar: 0.1 mm (<bold>F, G, H</bold>).</p></caption><graphic xmlns:xlink="http://www.w3.org/1999/xlink" xlink:href="zookeys-811-109-g011.jpg" position="float" orientation="portrait" xlink:type="simple" id="oo_253798.jpg"/></fig></tp:treatment-sec><tp:treatment-sec sec-type="etymology" id="SECID0EDBCI"><title>Etymology.</title><p>The specific epithet refers to very coarse pit-reticulate sculpture on the head.</p><!--PageBreak--></tp:treatment-sec></tp:taxon-treatment>
