# Supplementary material for: Twenty six new species of Leioproctus (Colletellus): Australian Neopasiphaeinae, all but one with two submarginal cells (Hymenoptera, Colletidae, Leioproctus)
Source: Zookeys. 2018 Dec 31;(811):109–68. doi: 10.3897/zookeys.811.28924 (PMC6323115; doi:10.3897/zookeys.811.28924)
Supplement: XML Treatment for Leioproctus (Colletellus) centralis [file zookeys.811.28924-treatment11.xml]

<!DOCTYPE tp:taxon-treatment
  PUBLIC "-//TaxonX//DTD Taxonomic Treatment Publishing DTD v0 20100105//EN" "tax-treatment-NSO.dtd">
<tp:taxon-treatment xmlns:tp="http://www.plazi.org/taxpub"><tp:treatment-meta><kwd-group><label>Taxon classification</label><kwd><named-content xmlns:xlink="http://www.w3.org/1999/xlink" content-type="kingdom">Animalia</named-content></kwd><kwd><named-content xmlns:xlink="http://www.w3.org/1999/xlink" content-type="order">Hymenoptera</named-content></kwd><kwd><named-content xmlns:xlink="http://www.w3.org/1999/xlink" content-type="family">Colletidae</named-content></kwd></kwd-group><mixed-citation publication-type="journal"><person-group><name><surname>Leijs</surname><given-names>Remko</given-names></name><name><surname>Dorey</surname><given-names>James</given-names></name><name><surname>Hogendoorn</surname><given-names>Katja</given-names></name></person-group><article-title>Twenty six new species of <tp:taxon-name><tp:taxon-name-part taxon-name-part-type="genus" reg="Leioproctus">Leioproctus</tp:taxon-name-part> (<tp:taxon-name-part taxon-name-part-type="subgenus" reg="Colletellus">Colletellus</tp:taxon-name-part>)</tp:taxon-name>: Australian <tp:taxon-name><tp:taxon-name-part taxon-name-part-type="family">Neopasiphaeinae</tp:taxon-name-part></tp:taxon-name>, all but one with two submarginal cells (<tp:taxon-name><tp:taxon-name-part taxon-name-part-type="order">Hymenoptera</tp:taxon-name-part></tp:taxon-name>, <tp:taxon-name><tp:taxon-name-part taxon-name-part-type="family">Colletidae</tp:taxon-name-part></tp:taxon-name>, <italic><tp:taxon-name><tp:taxon-name-part taxon-name-part-type="genus" reg="Leioproctus">Leioproctus</tp:taxon-name-part></tp:taxon-name></italic>)</article-title><source>Zookeys</source><day>31</day><month>12</month><year>2018</year><volume>2018</volume><issue>811</issue><fpage>109</fpage><lpage>168</lpage><pub-id pub-id-type="doi">10.3897/zookeys.811.28924</pub-id></mixed-citation></tp:treatment-meta><tp:nomenclature><tp:taxon-name><tp:taxon-name-part taxon-name-part-type="genus" reg="Leioproctus">Leioproctus</tp:taxon-name-part> (<tp:taxon-name-part taxon-name-part-type="subgenus" reg="Colletellus">Colletellus</tp:taxon-name-part>) <tp:taxon-name-part taxon-name-part-type="species" reg="centralis">centralis</tp:taxon-name-part><object-id xmlns:xlink="http://www.w3.org/1999/xlink" content-type="zoobank" xlink:type="simple">http://zoobank.org/91E9360C-B1A4-4534-A9D4-3597C74BC5FA</object-id></tp:taxon-name><tp:taxon-authority>Leijs, n. sp.</tp:taxon-authority><xref ref-type="fig" rid="F2">Figures 2D</xref><xref ref-type="fig" rid="F14">, 14A–N</xref><!--PageBreak--></tp:nomenclature><tp:treatment-sec sec-type="material" id="SECID0E46CI"><title>Specimens examined.</title><p>(5♂, 6♀): Holotype female, 56 km SE of Alice Springs (<named-content xmlns:xlink="http://www.w3.org/1999/xlink" content-type="dwc:verbatimCoordinates" xlink:type="simple"><named-content content-type="geo-json" specific-use="{&#34;type&#34;:&#34;Point&#34;,&#34;coordinates&#34;:[134.016700,-24.183300]}" id="NCID0EGADI" xlink:type="simple">24.1833S; 134.0167E</named-content></named-content>), 24 Sep. 1978, Cardale, J., <named-content xmlns:xlink="http://www.w3.org/1999/xlink" content-type="dwc:institutional_code" xlink:type="simple">ANIC</named-content> 32-111661.</p><p>Allotype male, 37 km W of Glenayle HS (<named-content xmlns:xlink="http://www.w3.org/1999/xlink" content-type="dwc:verbatimCoordinates" xlink:type="simple"><named-content content-type="geo-json" specific-use="{&#34;type&#34;:&#34;Point&#34;,&#34;coordinates&#34;:[122.033300,-25.266600]}" id="NCID0EVADI" xlink:type="simple">25.2666S; 122.0333E</named-content></named-content>), 08 Aug. 1983, Houston, T.F. &amp; McMillan, R.P., on <italic><tp:taxon-name><tp:taxon-name-part taxon-name-part-type="genus" reg="Calotis">Calotis</tp:taxon-name-part><tp:taxon-name-part taxon-name-part-type="species" reg="multicaulis">multicaulis</tp:taxon-name-part></tp:taxon-name></italic>, <named-content xmlns:xlink="http://www.w3.org/1999/xlink" content-type="dwc:institutional_code" xlink:type="simple">WAM</named-content> 12379;</p><p>Paratypes 3 females, 1 males, 56 km SE of Alice Springs (<named-content xmlns:xlink="http://www.w3.org/1999/xlink" content-type="dwc:verbatimCoordinates" xlink:type="simple"><named-content content-type="geo-json" specific-use="{&#34;type&#34;:&#34;Point&#34;,&#34;coordinates&#34;:[134.016700,-24.183300]}" id="NCID0EPBDI" xlink:type="simple">24.1833S; 134.0167E</named-content></named-content>), 03 Oct. 1978, Cardale, J., Malaise trap, <named-content xmlns:xlink="http://www.w3.org/1999/xlink" content-type="dwc:institutional_code" xlink:type="simple">ANIC</named-content> 32-111662,64–67; female, 56 km SE of Alice Springs (<named-content xmlns:xlink="http://www.w3.org/1999/xlink" content-type="dwc:verbatimCoordinates" xlink:type="simple"><named-content content-type="geo-json" specific-use="{&#34;type&#34;:&#34;Point&#34;,&#34;coordinates&#34;:[134.016700,-24.183300]}" id="NCID0E3BDI" xlink:type="simple">24.1833S; 134.0167E</named-content></named-content>), 24 Sep. 1978, Cardale, J., on <italic><tp:taxon-name><tp:taxon-name-part taxon-name-part-type="genus" reg="Podolepis">Podolepis</tp:taxon-name-part><tp:taxon-name-part taxon-name-part-type="species" reg="canescens">canescens</tp:taxon-name-part></tp:taxon-name></italic>, <named-content xmlns:xlink="http://www.w3.org/1999/xlink" content-type="dwc:institutional_code" xlink:type="simple">ANIC</named-content> 32-111663; 3 males, 37 km W of Glenayle HS (<named-content xmlns:xlink="http://www.w3.org/1999/xlink" content-type="dwc:verbatimCoordinates" xlink:type="simple"><named-content content-type="geo-json" specific-use="{&#34;type&#34;:&#34;Point&#34;,&#34;coordinates&#34;:[122.033300,-25.266600]}" id="NCID0EUCDI" xlink:type="simple">25.2666S; 122.0333E</named-content></named-content>), 08 Aug. 1983, Houston, T.F. &amp; McMillan, R.P., on <italic><tp:taxon-name><tp:taxon-name-part taxon-name-part-type="genus" reg="Calotis">Calotis</tp:taxon-name-part><tp:taxon-name-part taxon-name-part-type="species" reg="multicaulis">multicaulis</tp:taxon-name-part></tp:taxon-name></italic>, <named-content xmlns:xlink="http://www.w3.org/1999/xlink" content-type="dwc:institutional_code" xlink:type="simple">WAM</named-content> 12375–78.</p></tp:treatment-sec><tp:treatment-sec sec-type="diagnosis" id="SECID0EJDDI"><title>Diagnosis.</title><p>Ocellocular area smooth with a few dispersed punctures, metapostnotum dull fine transverse reticulate, terga with transparent posterior margins and depressed pregradular areas. Male S7 lateral lobes with very long branched setae.</p></tp:treatment-sec><tp:treatment-sec sec-type="description" id="SECID0EODDI"><title>Description.</title><p>Female holotype: body length: 6.5 mm; head width: 2.2 mm. <italic>Relative head measurements</italic>: <abbrev xmlns:xlink="http://www.w3.org/1999/xlink" xlink:title="head width" id="ABBRID0EWDDI" xlink:type="simple">HW</abbrev> 50, <abbrev xmlns:xlink="http://www.w3.org/1999/xlink" xlink:title="antennal socket diameter" id="ABBRID0E1DDI" xlink:type="simple">ASD</abbrev> 3.4, <abbrev xmlns:xlink="http://www.w3.org/1999/xlink" xlink:title="antennocular distance" id="ABBRID0E5DDI" xlink:type="simple">AOD</abbrev> 9.2, <abbrev xmlns:xlink="http://www.w3.org/1999/xlink" xlink:title="head length" id="ABBRID0ECEDI" xlink:type="simple">HL</abbrev> 39, <abbrev xmlns:xlink="http://www.w3.org/1999/xlink" xlink:title="interantennal distance" id="ABBRID0EGEDI" xlink:type="simple">IAD</abbrev> 9.1, <abbrev xmlns:xlink="http://www.w3.org/1999/xlink" xlink:title="lower face width, measured between lowest eye margins" id="ABBRID0EKEDI" xlink:type="simple">LFW</abbrev> 30, <abbrev xmlns:xlink="http://www.w3.org/1999/xlink" xlink:title="ocellantennal distance" id="ABBRID0EOEDI" xlink:type="simple">OAD</abbrev> 16, <abbrev xmlns:xlink="http://www.w3.org/1999/xlink" xlink:title="ocellocular distance" id="ABBRID0ESEDI" xlink:type="simple">OOD</abbrev> 10.0, <abbrev xmlns:xlink="http://www.w3.org/1999/xlink" xlink:title="width of ocellar cluster" id="ABBRID0EWEDI" xlink:type="simple">OW</abbrev> 16, <abbrev xmlns:xlink="http://www.w3.org/1999/xlink" xlink:title="upper face width, measured between upper eye margins" id="ABBRID0E1EDI" xlink:type="simple">UFW</abbrev> 35, <abbrev xmlns:xlink="http://www.w3.org/1999/xlink" xlink:title="head width" id="ABBRID0E5EDI" xlink:type="simple">HW</abbrev>/<abbrev xmlns:xlink="http://www.w3.org/1999/xlink" xlink:title="head length" id="ABBRID0ECFDI" xlink:type="simple">HL</abbrev> 1.3, <abbrev xmlns:xlink="http://www.w3.org/1999/xlink" xlink:title="lower face width, measured between lowest eye margins" id="ABBRID0EGFDI" xlink:type="simple">LFW</abbrev>/<abbrev xmlns:xlink="http://www.w3.org/1999/xlink" xlink:title="upper face width, measured between upper eye margins" id="ABBRID0EKFDI" xlink:type="simple">UFW</abbrev> 0.9. <italic>Relative wing measurements</italic>: <abbrev xmlns:xlink="http://www.w3.org/1999/xlink" xlink:title="ratio of stigma length and marginal cell length measured on wing costa" id="ABBRID0EQFDI" xlink:type="simple">MSR</abbrev> 1.14, <abbrev xmlns:xlink="http://www.w3.org/1999/xlink" xlink:title="ratio of the lengths of the first submarginal cell and second submarginal cell" id="ABBRID0EUFDI" xlink:type="simple">FSR</abbrev> 0.97, <abbrev xmlns:xlink="http://www.w3.org/1999/xlink" xlink:title="ratio of the lengths of the stigma and first submarginal cell" id="ABBRID0EYFDI" xlink:type="simple">SFR</abbrev> 0.86.</p><p><italic>Structure</italic>: terga anteriorly little depressed; <abbrev xmlns:xlink="http://www.w3.org/1999/xlink" xlink:title="basitibial plate" id="ABBRID0EAGDI" xlink:type="simple">BTP</abbrev> rounded, elongated; <abbrev xmlns:xlink="http://www.w3.org/1999/xlink" xlink:title="basitibial plate" id="ABBRID0EEGDI" xlink:type="simple">BTP</abbrev>/tibial length ratio 0.26; inner hind tibial spur pectinate with 6 strong teeth.</p><p><italic>Sculpture</italic>: scutum smooth, closely punctate; metapostnotum dullish, fine transverse reticulate; <abbrev xmlns:xlink="http://www.w3.org/1999/xlink" xlink:title="first metasomal terga" id="ABBRID0EMGDI" xlink:type="simple">T1</abbrev> lineo-reticulate, <abbrev xmlns:xlink="http://www.w3.org/1999/xlink" xlink:title="second metasomal terga" id="ABBRID0EQGDI" xlink:type="simple">T2</abbrev>–3 transverse lineo-reticulate; clypeus smooth, openly to closely punctate; supraclypeal area smooth, openly to closely punctate; labrum dull, brown-orange; ocellocular area smooth without punctures; frons smooth closely punctate; scape brown, smooth and sparsely punctate ventrally.</p><p><italic>Coloration</italic>: F3–10 orange below, anterior orange, posterior margins transparent orange, T3–4 white entire hair bands; scopa white; mandibles orange with black tip; scape brown.</p><p><italic>Pubescence</italic>: scutum: short, close, orange-brown; scutellum: short, close, orange-brown; hair bands on <abbrev xmlns:xlink="http://www.w3.org/1999/xlink" xlink:title="second metasomal terga" id="ABBRID0E3GDI" xlink:type="simple">T2</abbrev> laterally; <abbrev xmlns:xlink="http://www.w3.org/1999/xlink" xlink:title="first metasomal sterna" id="ABBRID0EAHDI" xlink:type="simple">S1</abbrev>–4 with fringe of long straight branched hairs; scape dorsally with open pubescence of white branched hairs.</p></tp:treatment-sec><tp:treatment-sec sec-type="description" id="SECID0EEHDI"><title>Description.</title><p>Male allotype: body length: 6.3 mm; head width: 1.95 mm. <italic>Relative head measurements</italic>: <abbrev xmlns:xlink="http://www.w3.org/1999/xlink" xlink:title="head width" id="ABBRID0EMHDI" xlink:type="simple">HW</abbrev> 50, <abbrev xmlns:xlink="http://www.w3.org/1999/xlink" xlink:title="antennal socket diameter" id="ABBRID0EQHDI" xlink:type="simple">ASD</abbrev> 2.7, <abbrev xmlns:xlink="http://www.w3.org/1999/xlink" xlink:title="antennocular distance" id="ABBRID0EUHDI" xlink:type="simple">AOD</abbrev> 8.3, <abbrev xmlns:xlink="http://www.w3.org/1999/xlink" xlink:title="head length" id="ABBRID0EYHDI" xlink:type="simple">HL</abbrev> 38, <abbrev xmlns:xlink="http://www.w3.org/1999/xlink" xlink:title="interantennal distance" id="ABBRID0E3HDI" xlink:type="simple">IAD</abbrev> 7.8, <abbrev xmlns:xlink="http://www.w3.org/1999/xlink" xlink:title="lower face width, measured between lowest eye margins" id="ABBRID0EAIDI" xlink:type="simple">LFW</abbrev> 27, <abbrev xmlns:xlink="http://www.w3.org/1999/xlink" xlink:title="ocellantennal distance" id="ABBRID0EEIDI" xlink:type="simple">OAD</abbrev> 13, <abbrev xmlns:xlink="http://www.w3.org/1999/xlink" xlink:title="ocellocular distance" id="ABBRID0EIIDI" xlink:type="simple">OOD</abbrev> 9.4, <abbrev xmlns:xlink="http://www.w3.org/1999/xlink" xlink:title="width of ocellar cluster" id="ABBRID0EMIDI" xlink:type="simple">OW</abbrev> 18, <abbrev xmlns:xlink="http://www.w3.org/1999/xlink" xlink:title="upper face width, measured between upper eye margins" id="ABBRID0EQIDI" xlink:type="simple">UFW</abbrev> 35, <abbrev xmlns:xlink="http://www.w3.org/1999/xlink" xlink:title="head width" id="ABBRID0EUIDI" xlink:type="simple">HW</abbrev>/<abbrev xmlns:xlink="http://www.w3.org/1999/xlink" xlink:title="head length" id="ABBRID0EYIDI" xlink:type="simple">HL</abbrev> 1.3, <abbrev xmlns:xlink="http://www.w3.org/1999/xlink" xlink:title="lower face width, measured between lowest eye margins" id="ABBRID0E3IDI" xlink:type="simple">LFW</abbrev>/<abbrev xmlns:xlink="http://www.w3.org/1999/xlink" xlink:title="upper face width, measured between upper eye margins" id="ABBRID0EAJDI" xlink:type="simple">UFW</abbrev> 0.8. <italic>Relative wing measurements</italic>: <abbrev xmlns:xlink="http://www.w3.org/1999/xlink" xlink:title="ratio of stigma length and marginal cell length measured on wing costa" id="ABBRID0EGJDI" xlink:type="simple">MSR</abbrev> 1.07, <abbrev xmlns:xlink="http://www.w3.org/1999/xlink" xlink:title="ratio of the lengths of the first submarginal cell and second submarginal cell" id="ABBRID0EKJDI" xlink:type="simple">FSR</abbrev> 1.00, <abbrev xmlns:xlink="http://www.w3.org/1999/xlink" xlink:title="ratio of the lengths of the stigma and first submarginal cell" id="ABBRID0EOJDI" xlink:type="simple">SFR</abbrev> 0.79.</p><p><italic>Structure</italic>: terga anteriorly moderately depressed; <abbrev xmlns:xlink="http://www.w3.org/1999/xlink" xlink:title="basitibial plate" id="ABBRID0EWJDI" xlink:type="simple">BTP</abbrev> rounded; S7: dorsal apical lobe small, ventral apical lobe large, branched setae present on dorsal subcentral apical ridge and some on ventral apical lobe; scape brown, smooth and sparsely punctate.</p><p><italic>Sculpture</italic>: scutum smooth, openly to closely punctate; metapostnotum dullish, with transverse irregular reticulation, rougher than female; <abbrev xmlns:xlink="http://www.w3.org/1999/xlink" xlink:title="first metasomal terga" id="ABBRID0E5JDI" xlink:type="simple">T1</abbrev> lineo-reticulate, <abbrev xmlns:xlink="http://www.w3.org/1999/xlink" xlink:title="second metasomal terga" id="ABBRID0ECKDI" xlink:type="simple">T2</abbrev>–3 transverse lineo-reticulate; clypeus smooth, closely punctate; supraclypeal area <!--PageBreak--><!--PageBreak-->smooth, closely punctate; ocellocular area smooth, sparsely punctate; frons smooth closely punctate.</p><p><italic>Coloration</italic>: labrum orange; terga anteriorly brown-orange, posterior margins transparent orange; mandibles orange with brown tip; F4–11 orange brown below.</p><p><italic>Pubescence</italic>: scutum: medium length, open, greyish brown; scutellum: medium, length open, greyish brown.</p></tp:treatment-sec><tp:treatment-sec sec-type="Flower records" id="SECID0ERKDI"><title>Flower records.</title><p><italic><tp:taxon-name><tp:taxon-name-part taxon-name-part-type="genus" reg="Calotis">Calotis</tp:taxon-name-part><tp:taxon-name-part taxon-name-part-type="species" reg="multicaulis">multicaulis</tp:taxon-name-part></tp:taxon-name></italic> (<tp:taxon-name><tp:taxon-name-part taxon-name-part-type="family">Asteraceae</tp:taxon-name-part></tp:taxon-name>), <italic><tp:taxon-name><tp:taxon-name-part taxon-name-part-type="genus" reg="Podolepis">Podolepis</tp:taxon-name-part><tp:taxon-name-part taxon-name-part-type="species" reg="canescens">canescens</tp:taxon-name-part></tp:taxon-name></italic> (<tp:taxon-name><tp:taxon-name-part taxon-name-part-type="family">Asteraceae</tp:taxon-name-part></tp:taxon-name>).</p></tp:treatment-sec><tp:treatment-sec sec-type="distribution" id="SECID0EXLDI"><title>Distribution.</title><p>Figure <xref ref-type="fig" rid="F14">14F</xref>.</p><fig id="F14" position="float" orientation="portrait"><label>Figure 14.</label><caption><p><tp:taxon-name><tp:taxon-name-part taxon-name-part-type="genus" reg="Leioproctus">Leioproctus</tp:taxon-name-part> (<tp:taxon-name-part taxon-name-part-type="subgenus" reg="Colletellus">Colletellus</tp:taxon-name-part>) <tp:taxon-name-part taxon-name-part-type="species" reg="centralis">centralis</tp:taxon-name-part></tp:taxon-name> Leijs, sp. n. ♀ holotype and ♂ allotype. Scale bar: 0.1 mm (<bold>L, M, N</bold>).</p></caption><graphic xmlns:xlink="http://www.w3.org/1999/xlink" xlink:href="zookeys-811-109-g014.jpg" position="float" orientation="portrait" xlink:type="simple" id="oo_253801.jpg"/></fig></tp:treatment-sec><tp:treatment-sec sec-type="etymology" id="SECID0E5MDI"><title>Etymology.</title><p>The specific epithet refers to central Australian distribution of this species.</p></tp:treatment-sec><tp:treatment-sec><!--Section generated to contain objects referenced in tp:taxon-treatment.--><fig id="F2" position="float" orientation="portrait"><label>Figure 2.</label><caption><p>Variation in wing venation.</p></caption><graphic xmlns:xlink="http://www.w3.org/1999/xlink" xlink:href="zookeys-811-109-g002.jpg" position="float" orientation="portrait" xlink:type="simple" id="oo_253789.jpg"/></fig></tp:treatment-sec></tp:taxon-treatment>
