# Supplementary material for: Twenty six new species of Leioproctus (Colletellus): Australian Neopasiphaeinae, all but one with two submarginal cells (Hymenoptera, Colletidae, Leioproctus)
Source: Zookeys. 2018 Dec 31;(811):109–68. doi: 10.3897/zookeys.811.28924 (PMC6323115; doi:10.3897/zookeys.811.28924)
Supplement: XML Treatment for Leioproctus (Colletellus) claviger [file zookeys.811.28924-treatment13.xml]

<!DOCTYPE tp:taxon-treatment
  PUBLIC "-//TaxonX//DTD Taxonomic Treatment Publishing DTD v0 20100105//EN" "tax-treatment-NSO.dtd">
<tp:taxon-treatment xmlns:tp="http://www.plazi.org/taxpub"><tp:treatment-meta><kwd-group><label>Taxon classification</label><kwd><named-content xmlns:xlink="http://www.w3.org/1999/xlink" content-type="kingdom">Animalia</named-content></kwd><kwd><named-content xmlns:xlink="http://www.w3.org/1999/xlink" content-type="order">Hymenoptera</named-content></kwd><kwd><named-content xmlns:xlink="http://www.w3.org/1999/xlink" content-type="family">Colletidae</named-content></kwd></kwd-group><mixed-citation publication-type="journal"><person-group><name><surname>Leijs</surname><given-names>Remko</given-names></name><name><surname>Dorey</surname><given-names>James</given-names></name><name><surname>Hogendoorn</surname><given-names>Katja</given-names></name></person-group><article-title>Twenty six new species of <tp:taxon-name><tp:taxon-name-part taxon-name-part-type="genus" reg="Leioproctus">Leioproctus</tp:taxon-name-part> (<tp:taxon-name-part taxon-name-part-type="subgenus" reg="Colletellus">Colletellus</tp:taxon-name-part>)</tp:taxon-name>: Australian <tp:taxon-name><tp:taxon-name-part taxon-name-part-type="family">Neopasiphaeinae</tp:taxon-name-part></tp:taxon-name>, all but one with two submarginal cells (<tp:taxon-name><tp:taxon-name-part taxon-name-part-type="order">Hymenoptera</tp:taxon-name-part></tp:taxon-name>, <tp:taxon-name><tp:taxon-name-part taxon-name-part-type="family">Colletidae</tp:taxon-name-part></tp:taxon-name>, <italic><tp:taxon-name><tp:taxon-name-part taxon-name-part-type="genus" reg="Leioproctus">Leioproctus</tp:taxon-name-part></tp:taxon-name></italic>)</article-title><source>Zookeys</source><day>31</day><month>12</month><year>2018</year><volume>2018</volume><issue>811</issue><fpage>109</fpage><lpage>168</lpage><pub-id pub-id-type="doi">10.3897/zookeys.811.28924</pub-id></mixed-citation></tp:treatment-meta><tp:nomenclature><tp:taxon-name><tp:taxon-name-part taxon-name-part-type="genus" reg="Leioproctus">Leioproctus</tp:taxon-name-part> (<tp:taxon-name-part taxon-name-part-type="subgenus" reg="Colletellus">Colletellus</tp:taxon-name-part>) <tp:taxon-name-part taxon-name-part-type="species" reg="claviger">claviger</tp:taxon-name-part><object-id xmlns:xlink="http://www.w3.org/1999/xlink" content-type="zoobank" xlink:type="simple">http://zoobank.org/43E63ECF-0947-4BBA-A296-F2B51569EB1A</object-id></tp:taxon-name><tp:taxon-authority>Leijs</tp:taxon-authority><tp:taxon-status xmlns:xlink="http://www.w3.org/1999/xlink" xlink:type="simple">sp. n.</tp:taxon-status><xref ref-type="fig" rid="F16">Figure 16A–N</xref><!--PageBreak--></tp:nomenclature><tp:treatment-sec sec-type="material" id="SECID0EMYDI"><title>Specimens examined.</title><p>(6♂, 11♀): Holotype female, Dryandra (<named-content xmlns:xlink="http://www.w3.org/1999/xlink" content-type="dwc:verbatimCoordinates" xlink:type="simple"><named-content content-type="geo-json" specific-use="{&#34;type&#34;:&#34;Point&#34;,&#34;coordinates&#34;:[116.967500,-32.780200]}" id="NCID0EVYDI" xlink:type="simple">32.7802S; 116.9675E</named-content></named-content>), 03 Oct. 1982, Howard, C.A. &amp; Houston, T.F., on <italic><tp:taxon-name><tp:taxon-name-part taxon-name-part-type="genus" reg="Orthrosanthus">Orthrosanthus</tp:taxon-name-part></tp:taxon-name></italic>, <named-content xmlns:xlink="http://www.w3.org/1999/xlink" content-type="dwc:institutional_code" xlink:type="simple">WAM</named-content> 12384;</p><p>Allotype male, Yanchep National Park (<named-content xmlns:xlink="http://www.w3.org/1999/xlink" content-type="dwc:verbatimCoordinates" xlink:type="simple"><named-content content-type="geo-json" specific-use="{&#34;type&#34;:&#34;Point&#34;,&#34;coordinates&#34;:[115.678600,-31.535000]}" id="NCID0ELZDI" xlink:type="simple">31.5350S; 115.6786E</named-content></named-content>), 13 Sep. 1998, Houston, T.F., on <italic><tp:taxon-name><tp:taxon-name-part taxon-name-part-type="genus" reg="Stypandra">Stypandra</tp:taxon-name-part><tp:taxon-name-part taxon-name-part-type="species" reg="glauca">glauca</tp:taxon-name-part></tp:taxon-name></italic>, <named-content xmlns:xlink="http://www.w3.org/1999/xlink" content-type="dwc:institutional_code" xlink:type="simple">WAM</named-content> 21486;</p><p>Paratypes: 7 females, Dryandra (<named-content xmlns:xlink="http://www.w3.org/1999/xlink" content-type="dwc:verbatimCoordinates" xlink:type="simple"><named-content content-type="geo-json" specific-use="{&#34;type&#34;:&#34;Point&#34;,&#34;coordinates&#34;:[116.967500,-32.780200]}" id="NCID0EF1DI" xlink:type="simple">32.7802S; 116.9675E</named-content></named-content>), 03 Oct. 1982, Howard, C.A. &amp; Houston, T.F., on <italic><tp:taxon-name><tp:taxon-name-part taxon-name-part-type="genus" reg="Orthrosanthus">Orthrosanthus</tp:taxon-name-part></tp:taxon-name></italic>, <named-content xmlns:xlink="http://www.w3.org/1999/xlink" content-type="dwc:institutional_code" xlink:type="simple">WAM</named-content> 12383–90; 2 males, Dryandra (<named-content xmlns:xlink="http://www.w3.org/1999/xlink" content-type="dwc:verbatimCoordinates" xlink:type="simple"><named-content content-type="geo-json" specific-use="{&#34;type&#34;:&#34;Point&#34;,&#34;coordinates&#34;:[116.967500,-32.780200]}" id="NCID0EZ1DI" xlink:type="simple">32.7802S; 116.9675E</named-content></named-content>), Sep. 1977, McMillan, R.P., <named-content xmlns:xlink="http://www.w3.org/1999/xlink" content-type="dwc:institutional_code" xlink:type="simple">WAM</named-content> 12391–2; male, Kings Park (<named-content xmlns:xlink="http://www.w3.org/1999/xlink" content-type="dwc:verbatimCoordinates" xlink:type="simple"><named-content content-type="geo-json" specific-use="{&#34;type&#34;:&#34;Point&#34;,&#34;coordinates&#34;:[115.833100,-31.958000]}" id="NCID0EG2DI" xlink:type="simple">31.9580S; 115.8331E</named-content></named-content>), 25 Aug. 1998, Houston, T.F. et al., on <italic><tp:taxon-name><tp:taxon-name-part taxon-name-part-type="genus" reg="Thryptomene">Thryptomene</tp:taxon-name-part><tp:taxon-name-part taxon-name-part-type="species" reg="saxicola">saxicola</tp:taxon-name-part></tp:taxon-name></italic>, <named-content xmlns:xlink="http://www.w3.org/1999/xlink" content-type="dwc:institutional_code" xlink:type="simple">WAM</named-content> 18634; 2 females , Green Head (<named-content xmlns:xlink="http://www.w3.org/1999/xlink" content-type="dwc:verbatimCoordinates" xlink:type="simple"><named-content content-type="geo-json" specific-use="{&#34;type&#34;:&#34;Point&#34;,&#34;coordinates&#34;:[114.966400,-30.065000]}" id="NCID0E52DI" xlink:type="simple">30.0650S; 114.9664E</named-content></named-content>), 02 Sep. 1981, McMillan, R.P., <named-content xmlns:xlink="http://www.w3.org/1999/xlink" content-type="dwc:institutional_code" xlink:type="simple">WAM</named-content> 18635, 19113; male, Dawesville (<named-content xmlns:xlink="http://www.w3.org/1999/xlink" content-type="dwc:verbatimCoordinates" xlink:type="simple"><named-content content-type="geo-json" specific-use="{&#34;type&#34;:&#34;Point&#34;,&#34;coordinates&#34;:[115.639200,-32.649400]}" id="NCID0EL3DI" xlink:type="simple">32.6494S; 115.6392E</named-content></named-content>), 15 <!--PageBreak-->May 1980, Creagh, S., <named-content xmlns:xlink="http://www.w3.org/1999/xlink" content-type="dwc:institutional_code" xlink:type="simple">WAM</named-content> 21487; female, Bindoo Hill (<named-content xmlns:xlink="http://www.w3.org/1999/xlink" content-type="dwc:verbatimCoordinates" xlink:type="simple"><named-content content-type="geo-json" specific-use="{&#34;type&#34;:&#34;Point&#34;,&#34;coordinates&#34;:[115.183300,-28.916100]}" id="NCID0E13DI" xlink:type="simple">28.9161S; 115.1833E</named-content></named-content>), 02 Sep. 1995, Cane, J. &amp; Kervin, L., on <italic><tp:taxon-name><tp:taxon-name-part taxon-name-part-type="genus" reg="Keraudrenia">Keraudrenia</tp:taxon-name-part></tp:taxon-name></italic>, <named-content xmlns:xlink="http://www.w3.org/1999/xlink" content-type="dwc:institutional_code" xlink:type="simple">WAM</named-content> 32088; Durokoppin Nature Reserve (<named-content xmlns:xlink="http://www.w3.org/1999/xlink" content-type="dwc:verbatimCoordinates" xlink:type="simple"><named-content content-type="geo-json" specific-use="{&#34;type&#34;:&#34;Point&#34;,&#34;coordinates&#34;:[117.767500,-31.410200]}" id="NCID0EO4DI" xlink:type="simple">31.4102S; 117.7675E</named-content></named-content>), 26 Aug. 1988, Hall, G.P., on <italic><tp:taxon-name><tp:taxon-name-part taxon-name-part-type="genus" reg="Baeckea">Baeckea</tp:taxon-name-part></tp:taxon-name></italic>, <named-content xmlns:xlink="http://www.w3.org/1999/xlink" content-type="dwc:institutional_code" xlink:type="simple">WAM</named-content> 12393.</p></tp:treatment-sec><tp:treatment-sec sec-type="diagnosis" id="SECID0E64DI"><title>Diagnosis.</title><p>Ocellocular area pit-reticulate, frons coarsely pit-reticulate, metapostnotum lineo-reticulate, female <abbrev xmlns:xlink="http://www.w3.org/1999/xlink" xlink:title="basitibial plate" id="ABBRID0EF5DI" xlink:type="simple">BTP</abbrev> pointy, hind tibial spur ciliate, male S7 with narrow club shaped ventral apical lobes.</p></tp:treatment-sec><tp:treatment-sec sec-type="description" id="SECID0EJ5DI"><title>Description.</title><p>Female holotype: body length: 6.3 mm; head width: 2.35 mm. <italic>Relative head measurements</italic>: <abbrev xmlns:xlink="http://www.w3.org/1999/xlink" xlink:title="head width" id="ABBRID0ER5DI" xlink:type="simple">HW</abbrev> 50, <abbrev xmlns:xlink="http://www.w3.org/1999/xlink" xlink:title="antennal socket diameter" id="ABBRID0EV5DI" xlink:type="simple">ASD</abbrev> 2.8, <abbrev xmlns:xlink="http://www.w3.org/1999/xlink" xlink:title="antennocular distance" id="ABBRID0EZ5DI" xlink:type="simple">AOD</abbrev> 8.3, <abbrev xmlns:xlink="http://www.w3.org/1999/xlink" xlink:title="head length" id="ABBRID0E45DI" xlink:type="simple">HL</abbrev> 37, <abbrev xmlns:xlink="http://www.w3.org/1999/xlink" xlink:title="interantennal distance" id="ABBRID0EB6DI" xlink:type="simple">IAD</abbrev> 11.0, <abbrev xmlns:xlink="http://www.w3.org/1999/xlink" xlink:title="lower face width, measured between lowest eye margins" id="ABBRID0EF6DI" xlink:type="simple">LFW</abbrev> 30, <abbrev xmlns:xlink="http://www.w3.org/1999/xlink" xlink:title="ocellantennal distance" id="ABBRID0EJ6DI" xlink:type="simple">OAD</abbrev> 12, <abbrev xmlns:xlink="http://www.w3.org/1999/xlink" xlink:title="ocellocular distance" id="ABBRID0EN6DI" xlink:type="simple">OOD</abbrev> 10.5, <abbrev xmlns:xlink="http://www.w3.org/1999/xlink" xlink:title="width of ocellar cluster" id="ABBRID0ER6DI" xlink:type="simple">OW</abbrev> 15, <abbrev xmlns:xlink="http://www.w3.org/1999/xlink" xlink:title="upper face width, measured between upper eye margins" id="ABBRID0EV6DI" xlink:type="simple">UFW</abbrev> 35, <abbrev xmlns:xlink="http://www.w3.org/1999/xlink" xlink:title="head width" id="ABBRID0EZ6DI" xlink:type="simple">HW</abbrev>/<abbrev xmlns:xlink="http://www.w3.org/1999/xlink" xlink:title="head length" id="ABBRID0E46DI" xlink:type="simple">HL</abbrev> 1.3, <abbrev xmlns:xlink="http://www.w3.org/1999/xlink" xlink:title="lower face width, measured between lowest eye margins" id="ABBRID0ECAAK" xlink:type="simple">LFW</abbrev>/<abbrev xmlns:xlink="http://www.w3.org/1999/xlink" xlink:title="upper face width, measured between upper eye margins" id="ABBRID0EGAAK" xlink:type="simple">UFW</abbrev> 0.9. <italic>Relative wing measurements</italic>: <abbrev xmlns:xlink="http://www.w3.org/1999/xlink" xlink:title="ratio of stigma length and marginal cell length measured on wing costa" id="ABBRID0EMAAK" xlink:type="simple">MSR</abbrev> 1.60, <abbrev xmlns:xlink="http://www.w3.org/1999/xlink" xlink:title="ratio of the lengths of the first submarginal cell and second submarginal cell" id="ABBRID0EQAAK" xlink:type="simple">FSR</abbrev> 1.23, <abbrev xmlns:xlink="http://www.w3.org/1999/xlink" xlink:title="ratio of the lengths of the stigma and first submarginal cell" id="ABBRID0EUAAK" xlink:type="simple">SFR</abbrev> 0.95.</p><p><italic>Structure</italic>: terga anteriorly little depressed; <abbrev xmlns:xlink="http://www.w3.org/1999/xlink" xlink:title="basitibial plate" id="ABBRID0E3AAK" xlink:type="simple">BTP</abbrev> pointed; <abbrev xmlns:xlink="http://www.w3.org/1999/xlink" xlink:title="basitibial plate" id="ABBRID0EABAK" xlink:type="simple">BTP</abbrev>/tibial length ratio 0.29; inner hind tibial spur ciliate, circa 20 teeth.</p><p><italic>Sculpture</italic>: scutum smooth, closely punctate; metapostnotum horizontal part pit-reticulate, vertical part transverse lineo-reticulate, lateral parts lineo-reticulate; <abbrev xmlns:xlink="http://www.w3.org/1999/xlink" xlink:title="first metasomal terga" id="ABBRID0EIBAK" xlink:type="simple">T1</abbrev> lineo-reticulate, <abbrev xmlns:xlink="http://www.w3.org/1999/xlink" xlink:title="second metasomal terga" id="ABBRID0EMBAK" xlink:type="simple">T2</abbrev>–3 transverse lineo-reticulate; clypeus smooth with shallow microsculpture, openly punctate, ventral margin drawn into plate as wide as diameter of ocelli; supraclypeal area smooth with shallow microsculpture, medially without punctures; labrum smooth, black; ocellocular area pit -reticulate, shallower and more shine towards eye; frons pit-reticulate; scape closely punctate.</p><p><italic>Coloration</italic>: terga anteriorly black-brown, posterior margins narrow, transparent orange; scopa brown; labrum black mandibles; black with brown tip; scape black; flagellum black.</p><p><italic>Pubescence</italic>: scutum: very short, open and sparse, long, brown; scutellum: very short, open and sparse, long, brown.</p></tp:treatment-sec><tp:treatment-sec sec-type="description" id="SECID0EYBAK"><title>Description.</title><p>Male allotype: body length: 5.8 mm; head width: 1.95 mm. <italic>Relative head measurements</italic>: <abbrev xmlns:xlink="http://www.w3.org/1999/xlink" xlink:title="head width" id="ABBRID0EACAK" xlink:type="simple">HW</abbrev> 50, <abbrev xmlns:xlink="http://www.w3.org/1999/xlink" xlink:title="antennal socket diameter" id="ABBRID0EECAK" xlink:type="simple">ASD</abbrev> 3.0, <abbrev xmlns:xlink="http://www.w3.org/1999/xlink" xlink:title="antennocular distance" id="ABBRID0EICAK" xlink:type="simple">AOD</abbrev> 6.0, <abbrev xmlns:xlink="http://www.w3.org/1999/xlink" xlink:title="head length" id="ABBRID0EMCAK" xlink:type="simple">HL</abbrev> 40, <abbrev xmlns:xlink="http://www.w3.org/1999/xlink" xlink:title="interantennal distance" id="ABBRID0EQCAK" xlink:type="simple">IAD</abbrev> 11.9, <abbrev xmlns:xlink="http://www.w3.org/1999/xlink" xlink:title="lower face width, measured between lowest eye margins" id="ABBRID0EUCAK" xlink:type="simple">LFW</abbrev> 27, <abbrev xmlns:xlink="http://www.w3.org/1999/xlink" xlink:title="ocellantennal distance" id="ABBRID0EYCAK" xlink:type="simple">OAD</abbrev> 13, <abbrev xmlns:xlink="http://www.w3.org/1999/xlink" xlink:title="ocellocular distance" id="ABBRID0E3CAK" xlink:type="simple">OOD</abbrev> 10.9, <abbrev xmlns:xlink="http://www.w3.org/1999/xlink" xlink:title="width of ocellar cluster" id="ABBRID0EADAK" xlink:type="simple">OW</abbrev> 17, <abbrev xmlns:xlink="http://www.w3.org/1999/xlink" xlink:title="upper face width, measured between upper eye margins" id="ABBRID0EEDAK" xlink:type="simple">UFW</abbrev> 37, <abbrev xmlns:xlink="http://www.w3.org/1999/xlink" xlink:title="head width" id="ABBRID0EIDAK" xlink:type="simple">HW</abbrev>/<abbrev xmlns:xlink="http://www.w3.org/1999/xlink" xlink:title="head length" id="ABBRID0EMDAK" xlink:type="simple">HL</abbrev> 1.2, <abbrev xmlns:xlink="http://www.w3.org/1999/xlink" xlink:title="lower face width, measured between lowest eye margins" id="ABBRID0EQDAK" xlink:type="simple">LFW</abbrev>/<abbrev xmlns:xlink="http://www.w3.org/1999/xlink" xlink:title="upper face width, measured between upper eye margins" id="ABBRID0EUDAK" xlink:type="simple">UFW</abbrev> 0.7. <italic>Relative wing measurements</italic>: <abbrev xmlns:xlink="http://www.w3.org/1999/xlink" xlink:title="ratio of stigma length and marginal cell length measured on wing costa" id="ABBRID0E1DAK" xlink:type="simple">MSR</abbrev> 1.67, <abbrev xmlns:xlink="http://www.w3.org/1999/xlink" xlink:title="ratio of the lengths of the first submarginal cell and second submarginal cell" id="ABBRID0E5DAK" xlink:type="simple">FSR</abbrev> 1.10, <abbrev xmlns:xlink="http://www.w3.org/1999/xlink" xlink:title="ratio of the lengths of the stigma and first submarginal cell" id="ABBRID0ECEAK" xlink:type="simple">SFR</abbrev> 1.03.</p><p><italic>Structure</italic>: terga anteriorly depressed; <abbrev xmlns:xlink="http://www.w3.org/1999/xlink" xlink:title="basitibial plate" id="ABBRID0EKEAK" xlink:type="simple">BTP</abbrev> pointed; flagellum long, F3–11 longer than wide. S7: dorsal apical lobe absent, ventral apical lobe very narrow, setae absent; scape short.</p><p><italic>Sculpture</italic>: scutum smooth, irregularly closely punctate; metapostnotum horizontal part pit-reticulate, vertical part transverse lineo-reticulate, lateral parts lineo-reticulate; <abbrev xmlns:xlink="http://www.w3.org/1999/xlink" xlink:title="first metasomal terga" id="ABBRID0ESEAK" xlink:type="simple">T1</abbrev> lineo-reticulate, <abbrev xmlns:xlink="http://www.w3.org/1999/xlink" xlink:title="second metasomal terga" id="ABBRID0EWEAK" xlink:type="simple">T2</abbrev>–3 transverse lineo-reticulate; clypeus dull, large close punctures; supraclypeal area dull, irregular roughend; ocellocular area pit -reticulate, shallower and more shine towards eye; frons pit-reticulate; scape closely punctate.</p><p><italic>Coloration</italic>: terga anteriorly black-brown, posterior margins transparent orange; mandibles black with brown tip; flagellum black.</p><p><italic>Pubescence</italic>: scutum: medium length, open and sparse, light brown; scutellum: medium length, open and sparse, light brown; scape with long pubescence.</p></tp:treatment-sec><tp:treatment-sec sec-type="Flower records" id="SECID0ECFAK"><title>Flower records.</title><p><italic><tp:taxon-name><tp:taxon-name-part taxon-name-part-type="genus" reg="Baeckea">Baeckea</tp:taxon-name-part></tp:taxon-name></italic> sp. (<tp:taxon-name>Myrtacea</tp:taxon-name>), <italic><tp:taxon-name><tp:taxon-name-part taxon-name-part-type="genus" reg="Keraudrenia">Keraudrenia</tp:taxon-name-part></tp:taxon-name></italic> sp. (<tp:taxon-name><tp:taxon-name-part taxon-name-part-type="family">Malvaceae</tp:taxon-name-part></tp:taxon-name>), <italic><tp:taxon-name><tp:taxon-name-part taxon-name-part-type="genus" reg="Orthrosanthus">Orthrosanthus</tp:taxon-name-part></tp:taxon-name></italic> sp. (<tp:taxon-name><tp:taxon-name-part taxon-name-part-type="family">Iridaceae</tp:taxon-name-part></tp:taxon-name>), <italic><tp:taxon-name><tp:taxon-name-part taxon-name-part-type="genus" reg="Stypandra">Stypandra</tp:taxon-name-part><tp:taxon-name-part taxon-name-part-type="species" reg="glauca">glauca</tp:taxon-name-part></tp:taxon-name></italic> (<tp:taxon-name><tp:taxon-name-part taxon-name-part-type="family">Hemerocallidaceae</tp:taxon-name-part></tp:taxon-name>), <italic><tp:taxon-name><tp:taxon-name-part taxon-name-part-type="genus" reg="Thryptomene">Thryptomene</tp:taxon-name-part><tp:taxon-name-part taxon-name-part-type="species" reg="saxicola">saxicola</tp:taxon-name-part></tp:taxon-name></italic> (<tp:taxon-name>Myrtacea</tp:taxon-name>).</p></tp:treatment-sec><tp:treatment-sec sec-type="distribution" id="SECID0EIHAK"><title>Distribution.</title><p>Figure <xref ref-type="fig" rid="F16">16F</xref>.</p><fig id="F16" position="float" orientation="portrait"><label>Figure 16.</label><caption><p><tp:taxon-name><tp:taxon-name-part taxon-name-part-type="genus" reg="Leioproctus">Leioproctus</tp:taxon-name-part> (<tp:taxon-name-part taxon-name-part-type="subgenus" reg="Colletellus">Colletellus</tp:taxon-name-part>) <tp:taxon-name-part taxon-name-part-type="species" reg="claviger">claviger</tp:taxon-name-part></tp:taxon-name> Leijs, sp. n. ♀ holotype and ♂ allotype and partaype. Scale bar: 0.1 mm (<bold>L, M, N</bold>).</p></caption><graphic xmlns:xlink="http://www.w3.org/1999/xlink" xlink:href="zookeys-811-109-g016.jpg" position="float" orientation="portrait" xlink:type="simple" id="oo_253803.jpg"/></fig></tp:treatment-sec><tp:treatment-sec sec-type="etymology" id="SECID0EPIAK"><title>Etymology.</title><p>The specific epithet refers to the club-shaped apical lobe of the male seventh sterna.</p><!--PageBreak--><!--PageBreak--></tp:treatment-sec></tp:taxon-treatment>
