# Supplementary material for: Twenty six new species of Leioproctus (Colletellus): Australian Neopasiphaeinae, all but one with two submarginal cells (Hymenoptera, Colletidae, Leioproctus)
Source: Zookeys. 2018 Dec 31;(811):109–68. doi: 10.3897/zookeys.811.28924 (PMC6323115; doi:10.3897/zookeys.811.28924)
Supplement: XML Treatment for Leioproctus (Colletellus) consobrinus [file zookeys.811.28924-treatment14.xml]

<!DOCTYPE tp:taxon-treatment
  PUBLIC "-//TaxonX//DTD Taxonomic Treatment Publishing DTD v0 20100105//EN" "tax-treatment-NSO.dtd">
<tp:taxon-treatment xmlns:tp="http://www.plazi.org/taxpub"><tp:treatment-meta><kwd-group><label>Taxon classification</label><kwd><named-content xmlns:xlink="http://www.w3.org/1999/xlink" content-type="kingdom">Animalia</named-content></kwd><kwd><named-content xmlns:xlink="http://www.w3.org/1999/xlink" content-type="order">Hymenoptera</named-content></kwd><kwd><named-content xmlns:xlink="http://www.w3.org/1999/xlink" content-type="family">Colletidae</named-content></kwd></kwd-group><mixed-citation publication-type="journal"><person-group><name><surname>Leijs</surname><given-names>Remko</given-names></name><name><surname>Dorey</surname><given-names>James</given-names></name><name><surname>Hogendoorn</surname><given-names>Katja</given-names></name></person-group><article-title>Twenty six new species of <tp:taxon-name><tp:taxon-name-part taxon-name-part-type="genus" reg="Leioproctus">Leioproctus</tp:taxon-name-part> (<tp:taxon-name-part taxon-name-part-type="subgenus" reg="Colletellus">Colletellus</tp:taxon-name-part>)</tp:taxon-name>: Australian <tp:taxon-name><tp:taxon-name-part taxon-name-part-type="family">Neopasiphaeinae</tp:taxon-name-part></tp:taxon-name>, all but one with two submarginal cells (<tp:taxon-name><tp:taxon-name-part taxon-name-part-type="order">Hymenoptera</tp:taxon-name-part></tp:taxon-name>, <tp:taxon-name><tp:taxon-name-part taxon-name-part-type="family">Colletidae</tp:taxon-name-part></tp:taxon-name>, <italic><tp:taxon-name><tp:taxon-name-part taxon-name-part-type="genus" reg="Leioproctus">Leioproctus</tp:taxon-name-part></tp:taxon-name></italic>)</article-title><source>Zookeys</source><day>31</day><month>12</month><year>2018</year><volume>2018</volume><issue>811</issue><fpage>109</fpage><lpage>168</lpage><pub-id pub-id-type="doi">10.3897/zookeys.811.28924</pub-id></mixed-citation></tp:treatment-meta><tp:nomenclature><tp:taxon-name><tp:taxon-name-part taxon-name-part-type="genus" reg="Leioproctus">Leioproctus</tp:taxon-name-part> (<tp:taxon-name-part taxon-name-part-type="subgenus" reg="Colletellus">Colletellus</tp:taxon-name-part>) <tp:taxon-name-part taxon-name-part-type="species" reg="consobrinus">consobrinus</tp:taxon-name-part><object-id xmlns:xlink="http://www.w3.org/1999/xlink" content-type="zoobank" xlink:type="simple">http://zoobank.org/EA941251-C89E-4173-AF0A-366B5BDC1E31</object-id></tp:taxon-name><tp:taxon-authority>Leijs</tp:taxon-authority><tp:taxon-status xmlns:xlink="http://www.w3.org/1999/xlink" xlink:type="simple">sp. n.</tp:taxon-status><xref ref-type="fig" rid="F17">Figure 17A–F</xref></tp:nomenclature><tp:treatment-sec sec-type="material" id="SECID0EFKAK"><title>Specimens examined.</title><p>(3♀): Holotype female, 115 km N of Wiluna (<named-content xmlns:xlink="http://www.w3.org/1999/xlink" content-type="dwc:verbatimCoordinates" xlink:type="simple"><named-content content-type="geo-json" specific-use="{&#34;type&#34;:&#34;Point&#34;,&#34;coordinates&#34;:[121.380600,-26.596100]}" id="NCID0EOKAK" xlink:type="simple">26.5961S; 121.3806E</named-content></named-content>), 29 July 1983, Houston, T.F. &amp; McMillan, R.P., on <italic><tp:taxon-name><tp:taxon-name-part taxon-name-part-type="genus" reg="Schoenia">Schoenia</tp:taxon-name-part><tp:taxon-name-part taxon-name-part-type="species" reg="cassiniana">cassiniana</tp:taxon-name-part></tp:taxon-name></italic>, <named-content xmlns:xlink="http://www.w3.org/1999/xlink" content-type="dwc:institutional_code" xlink:type="simple">WAM</named-content> 19110; Paratypes: 2 females, 26 mi WNW of Wiluna (<named-content xmlns:xlink="http://www.w3.org/1999/xlink" content-type="dwc:verbatimCoordinates" xlink:type="simple"><named-content content-type="geo-json" specific-use="{&#34;type&#34;:&#34;Point&#34;,&#34;coordinates&#34;:[120.384700,-26.943800]}" id="NCID0EGLAK" xlink:type="simple">26.9438S; 120.3847E</named-content></named-content>), 01 Sep. 1971, Houston, T.F., on <italic><tp:taxon-name><tp:taxon-name-part taxon-name-part-type="genus" reg="Pimelea">Pimelea</tp:taxon-name-part></tp:taxon-name></italic>, <named-content xmlns:xlink="http://www.w3.org/1999/xlink" content-type="dwc:institutional_code" xlink:type="simple">WAM</named-content> 19111–2.</p></tp:treatment-sec><tp:treatment-sec sec-type="diagnosis" id="SECID0EXLAK"><title>Diagnosis.</title><p>Ocellocular area dull with minute dense punctures, <abbrev xmlns:xlink="http://www.w3.org/1999/xlink" xlink:title="basitibial plate" id="ABBRID0E4LAK" xlink:type="simple">BTP</abbrev> pointed, inner hind tibial spur ciliate, terga dark with narrow transparent posterior margins.</p><p>Male unknown.</p></tp:treatment-sec><tp:treatment-sec sec-type="description" id="SECID0ECMAK"><title>Description.</title><p>Female holotype: body length: 6 mm; head width: 2 mm. <italic>Relative head measurements</italic>: <abbrev xmlns:xlink="http://www.w3.org/1999/xlink" xlink:title="head width" id="ABBRID0EKMAK" xlink:type="simple">HW</abbrev> 50, <abbrev xmlns:xlink="http://www.w3.org/1999/xlink" xlink:title="antennal socket diameter" id="ABBRID0EOMAK" xlink:type="simple">ASD</abbrev> 2.8, <abbrev xmlns:xlink="http://www.w3.org/1999/xlink" xlink:title="antennocular distance" id="ABBRID0ESMAK" xlink:type="simple">AOD</abbrev> 8.1, <abbrev xmlns:xlink="http://www.w3.org/1999/xlink" xlink:title="head length" id="ABBRID0EWMAK" xlink:type="simple">HL</abbrev> 37, <abbrev xmlns:xlink="http://www.w3.org/1999/xlink" xlink:title="interantennal distance" id="ABBRID0E1MAK" xlink:type="simple">IAD</abbrev> 10.9, <abbrev xmlns:xlink="http://www.w3.org/1999/xlink" xlink:title="lower face width, measured between lowest eye margins" id="ABBRID0E5MAK" xlink:type="simple">LFW</abbrev> 32, <abbrev xmlns:xlink="http://www.w3.org/1999/xlink" xlink:title="ocellantennal distance" id="ABBRID0ECNAK" xlink:type="simple">OAD</abbrev> 12, <abbrev xmlns:xlink="http://www.w3.org/1999/xlink" xlink:title="ocellocular distance" id="ABBRID0EGNAK" xlink:type="simple">OOD</abbrev> 9.5, <abbrev xmlns:xlink="http://www.w3.org/1999/xlink" xlink:title="width of ocellar cluster" id="ABBRID0EKNAK" xlink:type="simple">OW</abbrev> 17, <abbrev xmlns:xlink="http://www.w3.org/1999/xlink" xlink:title="upper face width, measured between upper eye margins" id="ABBRID0EONAK" xlink:type="simple">UFW</abbrev> 34, <abbrev xmlns:xlink="http://www.w3.org/1999/xlink" xlink:title="head width" id="ABBRID0ESNAK" xlink:type="simple">HW</abbrev>/<abbrev xmlns:xlink="http://www.w3.org/1999/xlink" xlink:title="head length" id="ABBRID0EWNAK" xlink:type="simple">HL</abbrev> 1.4, <abbrev xmlns:xlink="http://www.w3.org/1999/xlink" xlink:title="lower face width, measured between lowest eye margins" id="ABBRID0E1NAK" xlink:type="simple">LFW</abbrev>/<abbrev xmlns:xlink="http://www.w3.org/1999/xlink" xlink:title="upper face width, measured between upper eye margins" id="ABBRID0E5NAK" xlink:type="simple">UFW</abbrev> 0.9. <italic>Relative wing measurements</italic>: <abbrev xmlns:xlink="http://www.w3.org/1999/xlink" xlink:title="ratio of stigma length and marginal cell length measured on wing costa" id="ABBRID0EEOAK" xlink:type="simple">MSR</abbrev> 1.84, <abbrev xmlns:xlink="http://www.w3.org/1999/xlink" xlink:title="ratio of the lengths of the first submarginal cell and second submarginal cell" id="ABBRID0EIOAK" xlink:type="simple">FSR</abbrev> 1.03, <abbrev xmlns:xlink="http://www.w3.org/1999/xlink" xlink:title="ratio of the lengths of the stigma and first submarginal cell" id="ABBRID0EMOAK" xlink:type="simple">SFR</abbrev> 1.13.</p><p><italic>Structure</italic>: Terga anteriorly little depressed; <abbrev xmlns:xlink="http://www.w3.org/1999/xlink" xlink:title="basitibial plate" id="ABBRID0EUOAK" xlink:type="simple">BTP</abbrev> pointed; <abbrev xmlns:xlink="http://www.w3.org/1999/xlink" xlink:title="basitibial plate" id="ABBRID0EYOAK" xlink:type="simple">BTP</abbrev>/tibial length ratio 0.28; inner hind tibial spur ciliate with circa 18 small teeth.</p><p><italic>Sculpture</italic>: scutum smooth, openly to closely punctate; metapostnotum lineo-reticulate; <abbrev xmlns:xlink="http://www.w3.org/1999/xlink" xlink:title="first metasomal terga" id="ABBRID0EAPAK" xlink:type="simple">T1</abbrev> lineo-reticulate, <abbrev xmlns:xlink="http://www.w3.org/1999/xlink" xlink:title="second metasomal terga" id="ABBRID0EEPAK" xlink:type="simple">T2</abbrev>–3 transverse lineo-reticulate; clypeus smooth, openly to closely punctate, ventral margin broad; supraclypeal area smooth, sparsely punctate laterally; ocellocular area dull, dense minute punctures; frons densely small punctate; scape dull.</p><p><italic>Coloration</italic>: terga anteriorly black-brown, posterior margins narrow, transparent orange; scopa light brown; labrum black; scape brown-black; flagellum black, apical 7 segments dark brown; mandibles black, medially brown, with black tip.</p><p><italic>Pubescence</italic>: scutum very short, open and sparse, long, brown; scutellum very short, open and sparse, long, brown.</p></tp:treatment-sec><tp:treatment-sec sec-type="Flower records" id="SECID0EQPAK"><title>Flower records.</title><p><italic><tp:taxon-name><tp:taxon-name-part taxon-name-part-type="genus" reg="Pimelea">Pimelea</tp:taxon-name-part></tp:taxon-name></italic> sp. (<tp:taxon-name><tp:taxon-name-part taxon-name-part-type="family">Thymelaeaceae</tp:taxon-name-part></tp:taxon-name>), <italic><tp:taxon-name><tp:taxon-name-part taxon-name-part-type="genus" reg="Schoenia">Schoenia</tp:taxon-name-part><tp:taxon-name-part taxon-name-part-type="species" reg="cassiniana">cassiniana</tp:taxon-name-part></tp:taxon-name></italic> (<tp:taxon-name><tp:taxon-name-part taxon-name-part-type="family">Asteraceae</tp:taxon-name-part></tp:taxon-name>).</p></tp:treatment-sec><tp:treatment-sec sec-type="distribution" id="SECID0ESQAK"><title>Distribution.</title><p>Figure <xref ref-type="fig" rid="F17">17F</xref>.</p><fig id="F17" position="float" orientation="portrait"><label>Figure 17.</label><caption><p><tp:taxon-name><tp:taxon-name-part taxon-name-part-type="genus" reg="Leioproctus">Leioproctus</tp:taxon-name-part> (<tp:taxon-name-part taxon-name-part-type="subgenus" reg="Colletellus">Colletellus</tp:taxon-name-part>) <tp:taxon-name-part taxon-name-part-type="species" reg="consobrinus">consobrinus</tp:taxon-name-part></tp:taxon-name> Leijs, sp. n. ♀ holotype WAM19110.</p></caption><graphic xmlns:xlink="http://www.w3.org/1999/xlink" xlink:href="zookeys-811-109-g017.jpg" position="float" orientation="portrait" xlink:type="simple" id="oo_253804.jpg"/></fig></tp:treatment-sec><tp:treatment-sec sec-type="etymology" id="SECID0EXRAK"><title>Etymology.</title><p>The specific epithet refers to the average <tp:taxon-name><tp:taxon-name-part taxon-name-part-type="genus" reg="Leioproctus">L.</tp:taxon-name-part> (<tp:taxon-name-part taxon-name-part-type="subgenus" reg="Colletellus">Colletellus</tp:taxon-name-part>)</tp:taxon-name> habitus of this species.</p></tp:treatment-sec></tp:taxon-treatment>
