# Supplementary material for: Twenty six new species of Leioproctus (Colletellus): Australian Neopasiphaeinae, all but one with two submarginal cells (Hymenoptera, Colletidae, Leioproctus)
Source: Zookeys. 2018 Dec 31;(811):109–68. doi: 10.3897/zookeys.811.28924 (PMC6323115; doi:10.3897/zookeys.811.28924)
Supplement: XML Treatment for Leioproctus (Colletellus) laciniosus [file zookeys.811.28924-treatment16.xml]

<!DOCTYPE tp:taxon-treatment
  PUBLIC "-//TaxonX//DTD Taxonomic Treatment Publishing DTD v0 20100105//EN" "tax-treatment-NSO.dtd">
<tp:taxon-treatment xmlns:tp="http://www.plazi.org/taxpub"><tp:treatment-meta><kwd-group><label>Taxon classification</label><kwd><named-content xmlns:xlink="http://www.w3.org/1999/xlink" content-type="kingdom">Animalia</named-content></kwd><kwd><named-content xmlns:xlink="http://www.w3.org/1999/xlink" content-type="order">Hymenoptera</named-content></kwd><kwd><named-content xmlns:xlink="http://www.w3.org/1999/xlink" content-type="family">Colletidae</named-content></kwd></kwd-group><mixed-citation publication-type="journal"><person-group><name><surname>Leijs</surname><given-names>Remko</given-names></name><name><surname>Dorey</surname><given-names>James</given-names></name><name><surname>Hogendoorn</surname><given-names>Katja</given-names></name></person-group><article-title>Twenty six new species of <tp:taxon-name><tp:taxon-name-part taxon-name-part-type="genus" reg="Leioproctus">Leioproctus</tp:taxon-name-part> (<tp:taxon-name-part taxon-name-part-type="subgenus" reg="Colletellus">Colletellus</tp:taxon-name-part>)</tp:taxon-name>: Australian <tp:taxon-name><tp:taxon-name-part taxon-name-part-type="family">Neopasiphaeinae</tp:taxon-name-part></tp:taxon-name>, all but one with two submarginal cells (<tp:taxon-name><tp:taxon-name-part taxon-name-part-type="order">Hymenoptera</tp:taxon-name-part></tp:taxon-name>, <tp:taxon-name><tp:taxon-name-part taxon-name-part-type="family">Colletidae</tp:taxon-name-part></tp:taxon-name>, <italic><tp:taxon-name><tp:taxon-name-part taxon-name-part-type="genus" reg="Leioproctus">Leioproctus</tp:taxon-name-part></tp:taxon-name></italic>)</article-title><source>Zookeys</source><day>31</day><month>12</month><year>2018</year><volume>2018</volume><issue>811</issue><fpage>109</fpage><lpage>168</lpage><pub-id pub-id-type="doi">10.3897/zookeys.811.28924</pub-id></mixed-citation></tp:treatment-meta><tp:nomenclature><tp:taxon-name><tp:taxon-name-part taxon-name-part-type="genus" reg="Leioproctus">Leioproctus</tp:taxon-name-part> (<tp:taxon-name-part taxon-name-part-type="subgenus" reg="Colletellus">Colletellus</tp:taxon-name-part>) <tp:taxon-name-part taxon-name-part-type="species" reg="laciniosus">laciniosus</tp:taxon-name-part><object-id xmlns:xlink="http://www.w3.org/1999/xlink" content-type="zoobank" xlink:type="simple">http://zoobank.org/6F55542F-8CED-4F4F-8C58-12E37AA81079</object-id></tp:taxon-name><tp:taxon-authority>Leijs</tp:taxon-authority><tp:taxon-status xmlns:xlink="http://www.w3.org/1999/xlink" xlink:type="simple">sp. n.</tp:taxon-status><xref ref-type="fig" rid="F2">Figures 2B</xref><xref ref-type="fig" rid="F19">, 19A–M</xref><!--PageBreak--></tp:nomenclature><tp:treatment-sec sec-type="material" id="SECID0E4GBK"><title>Specimens examined.</title><p>(5♂, 3♀): Holotype female, Bon Bon Stn (<named-content xmlns:xlink="http://www.w3.org/1999/xlink" content-type="dwc:verbatimCoordinates" xlink:type="simple"><named-content content-type="geo-json" specific-use="{&#34;type&#34;:&#34;Point&#34;,&#34;coordinates&#34;:[135.384100,-30.778900]}" id="NCID0EGHBK" xlink:type="simple">30.7789S; 135.3841E</named-content></named-content>), 26 Oct. 2010, Leijs, R., on <italic><tp:taxon-name><tp:taxon-name-part taxon-name-part-type="genus" reg="Angianthus">Angianthus</tp:taxon-name-part><tp:taxon-name-part taxon-name-part-type="species" reg="brachypappus">brachypappus</tp:taxon-name-part></tp:taxon-name></italic>, <named-content xmlns:xlink="http://www.w3.org/1999/xlink" content-type="dwc:institutional_code" xlink:type="simple">SAMA</named-content> 32-033484, BOLD: AUSBS140-12/RL1673A.</p><p>Allotype male, same locality data as holotype, <named-content xmlns:xlink="http://www.w3.org/1999/xlink" content-type="dwc:institutional_code" xlink:type="simple">SAMA</named-content> 32-033486; BOLD: AUSBS143-12/RL1673B.</p><p>Paratypes: female, <named-content xmlns:xlink="http://www.w3.org/1999/xlink" content-type="dwc:institutional_code" xlink:type="simple">SAMA</named-content> 32-033483, BOLD: AUSBS141-12/RL1673C, male, <named-content xmlns:xlink="http://www.w3.org/1999/xlink" content-type="dwc:institutional_code" xlink:type="simple">SAMA</named-content> 32-033485, BOLD: AUSBS142-12/RL1673D, same locality data as holo<!--PageBreak--><!--PageBreak-->type; female, Lake Wilson, 11 Sept 2015, SA, <named-content xmlns:xlink="http://www.w3.org/1999/xlink" content-type="dwc:verbatimCoordinates" xlink:type="simple"><named-content content-type="geo-json" specific-use="{&#34;type&#34;:&#34;Point&#34;,&#34;coordinates&#34;:[129.615900,-26.028500]}" id="NCID0EUIBK" xlink:type="simple">26.0285S; 129.6159E</named-content></named-content>, P. Hudson; 3 males, Ooldea (<named-content xmlns:xlink="http://www.w3.org/1999/xlink" content-type="dwc:verbatimCoordinates" xlink:type="simple"><named-content content-type="geo-json" specific-use="{&#34;type&#34;:&#34;Point&#34;,&#34;coordinates&#34;:[132.092500,-30.891500]}" id="NCID0E3IBK" xlink:type="simple">30.8915S; 132.0925E</named-content></named-content>), 03 Oct. 1968, Key, Upton, Balderson, <named-content xmlns:xlink="http://www.w3.org/1999/xlink" content-type="dwc:institutional_code" xlink:type="simple">ANIC</named-content> 32-111874–6;</p></tp:treatment-sec><tp:treatment-sec sec-type="diagnosis" id="SECID0EGJBK"><title>Diagnosis.</title><p>First recurrent vein meeting to the first submarginal cross vein, <abbrev xmlns:xlink="http://www.w3.org/1999/xlink" xlink:title="second metasomal terga" id="ABBRID0EMJBK" xlink:type="simple">T2</abbrev>–4 with adpressed hair bands on posterior margins, female BTB rounded, inner hind tibial spur pectinate.</p></tp:treatment-sec><tp:treatment-sec sec-type="description" id="SECID0EQJBK"><title>Description.</title><p>Female holotype: body length: 5.6 mm; head width: 1.9 mm. <italic>Relative head measurements</italic>: <abbrev xmlns:xlink="http://www.w3.org/1999/xlink" xlink:title="head width" id="ABBRID0EYJBK" xlink:type="simple">HW</abbrev> 50, <abbrev xmlns:xlink="http://www.w3.org/1999/xlink" xlink:title="antennal socket diameter" id="ABBRID0E3JBK" xlink:type="simple">ASD</abbrev> 2.6, <abbrev xmlns:xlink="http://www.w3.org/1999/xlink" xlink:title="antennocular distance" id="ABBRID0EAKBK" xlink:type="simple">AOD</abbrev> 8.3, <abbrev xmlns:xlink="http://www.w3.org/1999/xlink" xlink:title="head length" id="ABBRID0EEKBK" xlink:type="simple">HL</abbrev> 35, <abbrev xmlns:xlink="http://www.w3.org/1999/xlink" xlink:title="interantennal distance" id="ABBRID0EIKBK" xlink:type="simple">IAD</abbrev> 9.4, <abbrev xmlns:xlink="http://www.w3.org/1999/xlink" xlink:title="lower face width, measured between lowest eye margins" id="ABBRID0EMKBK" xlink:type="simple">LFW</abbrev> 28, <abbrev xmlns:xlink="http://www.w3.org/1999/xlink" xlink:title="ocellantennal distance" id="ABBRID0EQKBK" xlink:type="simple">OAD</abbrev> 15, <abbrev xmlns:xlink="http://www.w3.org/1999/xlink" xlink:title="ocellocular distance" id="ABBRID0EUKBK" xlink:type="simple">OOD</abbrev> 9.1, <abbrev xmlns:xlink="http://www.w3.org/1999/xlink" xlink:title="width of ocellar cluster" id="ABBRID0EYKBK" xlink:type="simple">OW</abbrev> 17, <abbrev xmlns:xlink="http://www.w3.org/1999/xlink" xlink:title="upper face width, measured between upper eye margins" id="ABBRID0E3KBK" xlink:type="simple">UFW</abbrev> 33, <abbrev xmlns:xlink="http://www.w3.org/1999/xlink" xlink:title="head width" id="ABBRID0EALBK" xlink:type="simple">HW</abbrev>/<abbrev xmlns:xlink="http://www.w3.org/1999/xlink" xlink:title="head length" id="ABBRID0EELBK" xlink:type="simple">HL</abbrev> 1.4, <abbrev xmlns:xlink="http://www.w3.org/1999/xlink" xlink:title="lower face width, measured between lowest eye margins" id="ABBRID0EILBK" xlink:type="simple">LFW</abbrev>/<abbrev xmlns:xlink="http://www.w3.org/1999/xlink" xlink:title="upper face width, measured between upper eye margins" id="ABBRID0EMLBK" xlink:type="simple">UFW</abbrev> 0.8. <italic>Relative wing measurements</italic>: <abbrev xmlns:xlink="http://www.w3.org/1999/xlink" xlink:title="ratio of stigma length and marginal cell length measured on wing costa" id="ABBRID0ESLBK" xlink:type="simple">MSR</abbrev> 1.39, <abbrev xmlns:xlink="http://www.w3.org/1999/xlink" xlink:title="ratio of the lengths of the first submarginal cell and second submarginal cell" id="ABBRID0EWLBK" xlink:type="simple">FSR</abbrev> 1.71, <abbrev xmlns:xlink="http://www.w3.org/1999/xlink" xlink:title="ratio of the lengths of the stigma and first submarginal cell" id="ABBRID0E1LBK" xlink:type="simple">SFR</abbrev> 0.79.</p><p><italic>Structure</italic>: terga anteriorly not depressed; <abbrev xmlns:xlink="http://www.w3.org/1999/xlink" xlink:title="basitibial plate" id="ABBRID0ECMBK" xlink:type="simple">BTP</abbrev> rounded; <abbrev xmlns:xlink="http://www.w3.org/1999/xlink" xlink:title="basitibial plate" id="ABBRID0EGMBK" xlink:type="simple">BTP</abbrev>/tibial length ratio 0.22; inner hind tibial spur pectinate with 10 teeth.</p><p><italic>Sculpture</italic>: scutum smooth with sparse punctures; metapostnotum smooth, shiny, horizontal part shorter than vertical; <abbrev xmlns:xlink="http://www.w3.org/1999/xlink" xlink:title="first metasomal terga" id="ABBRID0EOMBK" xlink:type="simple">T1</abbrev> lineo-reticulate, <abbrev xmlns:xlink="http://www.w3.org/1999/xlink" xlink:title="second metasomal terga" id="ABBRID0ESMBK" xlink:type="simple">T2</abbrev>–3 transverse lineo-reticulate; scape dull with microsculpture; clypeus shiny, openly punctate; supraclypeal area shiny, some punctures; labrum smooth; ocellocular area smooth, shiny; frons smooth openly punctate.</p><p><italic>Coloration</italic>: terga anteriorly brown-orange, posterior margins transparent white, <abbrev xmlns:xlink="http://www.w3.org/1999/xlink" xlink:title="second metasomal terga" id="ABBRID0E1MBK" xlink:type="simple">T2</abbrev>–4 with white adpressed hair bands; scopa white; labrum orange clypeus with orange anterior rim; mandibles orange with black tip; scape brown; flagellum <abbrev xmlns:xlink="http://www.w3.org/1999/xlink" xlink:title="first flagellar segment" id="ABBRID0E5MBK" xlink:type="simple">F1</abbrev>–3 black, F4–10 orange/brown below.</p><p><italic>Pubescence</italic>: scutum: dispersed, medium length, branched; scutellum: dispersed, medium length, branched; metanotum: medium length, branched, dense on posterior margin; <abbrev xmlns:xlink="http://www.w3.org/1999/xlink" xlink:title="second metasomal sterna" id="ABBRID0EGNBK" xlink:type="simple">S2</abbrev>–4 hair bands, long branched.</p></tp:treatment-sec><tp:treatment-sec sec-type="description" id="SECID0EKNBK"><title>Description.</title><p>Male allotype: body length: 4.4 mm; headwidth: 1.6 mm. <italic>Relative head measurements</italic>: <abbrev xmlns:xlink="http://www.w3.org/1999/xlink" xlink:title="head width" id="ABBRID0ESNBK" xlink:type="simple">HW</abbrev> 50, <abbrev xmlns:xlink="http://www.w3.org/1999/xlink" xlink:title="antennal socket diameter" id="ABBRID0EWNBK" xlink:type="simple">ASD</abbrev> 2.4, <abbrev xmlns:xlink="http://www.w3.org/1999/xlink" xlink:title="antennocular distance" id="ABBRID0E1NBK" xlink:type="simple">AOD</abbrev> 6.6, <abbrev xmlns:xlink="http://www.w3.org/1999/xlink" xlink:title="head length" id="ABBRID0E5NBK" xlink:type="simple">HL</abbrev> 37, <abbrev xmlns:xlink="http://www.w3.org/1999/xlink" xlink:title="interantennal distance" id="ABBRID0ECOBK" xlink:type="simple">IAD</abbrev> 9.8, <abbrev xmlns:xlink="http://www.w3.org/1999/xlink" xlink:title="lower face width, measured between lowest eye margins" id="ABBRID0EGOBK" xlink:type="simple">LFW</abbrev> 25, <abbrev xmlns:xlink="http://www.w3.org/1999/xlink" xlink:title="ocellantennal distance" id="ABBRID0EKOBK" xlink:type="simple">OAD</abbrev> 16, <abbrev xmlns:xlink="http://www.w3.org/1999/xlink" xlink:title="ocellocular distance" id="ABBRID0EOOBK" xlink:type="simple">OOD</abbrev> 8.9, <abbrev xmlns:xlink="http://www.w3.org/1999/xlink" xlink:title="width of ocellar cluster" id="ABBRID0ESOBK" xlink:type="simple">OW</abbrev> 17, <abbrev xmlns:xlink="http://www.w3.org/1999/xlink" xlink:title="upper face width, measured between upper eye margins" id="ABBRID0EWOBK" xlink:type="simple">UFW</abbrev> 33, <abbrev xmlns:xlink="http://www.w3.org/1999/xlink" xlink:title="head width" id="ABBRID0E1OBK" xlink:type="simple">HW</abbrev>/<abbrev xmlns:xlink="http://www.w3.org/1999/xlink" xlink:title="head length" id="ABBRID0E5OBK" xlink:type="simple">HL</abbrev> 1.4, <abbrev xmlns:xlink="http://www.w3.org/1999/xlink" xlink:title="lower face width, measured between lowest eye margins" id="ABBRID0ECPBK" xlink:type="simple">LFW</abbrev>/<abbrev xmlns:xlink="http://www.w3.org/1999/xlink" xlink:title="upper face width, measured between upper eye margins" id="ABBRID0EGPBK" xlink:type="simple">UFW</abbrev> 0.8. <italic>Relative wing measurements</italic>: <abbrev xmlns:xlink="http://www.w3.org/1999/xlink" xlink:title="ratio of stigma length and marginal cell length measured on wing costa" id="ABBRID0EMPBK" xlink:type="simple">MSR</abbrev> 1.54, <abbrev xmlns:xlink="http://www.w3.org/1999/xlink" xlink:title="ratio of the lengths of the first submarginal cell and second submarginal cell" id="ABBRID0EQPBK" xlink:type="simple">FSR</abbrev> 1.64, <abbrev xmlns:xlink="http://www.w3.org/1999/xlink" xlink:title="ratio of the lengths of the stigma and first submarginal cell" id="ABBRID0EUPBK" xlink:type="simple">SFR</abbrev> 0.87.</p><p><italic>Structure</italic>: terga anteriorly not depressed; <abbrev xmlns:xlink="http://www.w3.org/1999/xlink" xlink:title="basitibial plate" id="ABBRID0E3PBK" xlink:type="simple">BTP</abbrev> rounded. S7: dorsal apical lobe absent, ventral apical lobe large, branched setae present on apico medial area of ventral apical lobe.</p><p><italic>Sculpture</italic>: scutum smooth with sparse punctures; metapostnotum shiny; <abbrev xmlns:xlink="http://www.w3.org/1999/xlink" xlink:title="first metasomal terga" id="ABBRID0EEQBK" xlink:type="simple">T1</abbrev> lineo-reticulate, <abbrev xmlns:xlink="http://www.w3.org/1999/xlink" xlink:title="second metasomal terga" id="ABBRID0EIQBK" xlink:type="simple">T2</abbrev>–3 transverse lineo-reticulate; clypeus shiny, openly punctate; supraclypeal area shiny, openly to closely punctate; labrum; ocellocular area smooth, shiny, almost no punctures; frons smooth openly to sparsely punctate; vertex.</p><p><italic>coloration</italic>: terga anteriorly brown-orange, posterior margins transparent white; mandibles brown at base, orange medially with brown tip; flagellum <abbrev xmlns:xlink="http://www.w3.org/1999/xlink" xlink:title="first flagellar segment" id="ABBRID0EQQBK" xlink:type="simple">F1</abbrev>–3 black, F4–11 orange/brown below.</p><p><italic>Pubescence</italic>: scutum: dispersed, medium length, branched; scutellum: dispersed, medium length, branched; metanotum: dispersed, medium length, branched; <abbrev xmlns:xlink="http://www.w3.org/1999/xlink" xlink:title="second metasomal sterna" id="ABBRID0EYQBK" xlink:type="simple">S2</abbrev>–4 with fringes of short hairs; scape shiny with medium length branched white hairs.</p></tp:treatment-sec><tp:treatment-sec sec-type="remarks" id="SECID0E3QBK"><title>Remarks.</title><p>Four examined specimens have been DNA barcoded, accessible through the following links:</p><!--PageBreak--><p>
            <ext-link xmlns:xlink="http://www.w3.org/1999/xlink" xlink:type="simple" ext-link-type="uri" xlink:href="http://www.boldsystems.org/index.php/Public_RecordView?processid=AUSBS140-12">http://www.boldsystems.org/index.php/Public_RecordView?processid=AUSBS140-12</ext-link>
          </p><p>
            <ext-link xmlns:xlink="http://www.w3.org/1999/xlink" xlink:type="simple" ext-link-type="uri" xlink:href="http://www.boldsystems.org/index.php/Public_RecordView?processid=AUSBS141-12">http://www.boldsystems.org/index.php/Public_RecordView?processid=AUSBS141-12</ext-link>
          </p><p>
            <ext-link xmlns:xlink="http://www.w3.org/1999/xlink" xlink:type="simple" ext-link-type="uri" xlink:href="http://www.boldsystems.org/index.php/Public_RecordView?processid=AUSBS142-12">http://www.boldsystems.org/index.php/Public_RecordView?processid=AUSBS142-12</ext-link>
          </p><p>
            <ext-link xmlns:xlink="http://www.w3.org/1999/xlink" xlink:type="simple" ext-link-type="uri" xlink:href="http://www.boldsystems.org/index.php/Public_RecordView?processid=AUSBS143-12">http://www.boldsystems.org/index.php/Public_RecordView?processid=AUSBS143-12</ext-link>
          </p></tp:treatment-sec><tp:treatment-sec sec-type="Flower records" id="SECID0E5RBK"><title>Flower records.</title><p><italic><tp:taxon-name><tp:taxon-name-part taxon-name-part-type="genus" reg="Angianthus">Angianthus</tp:taxon-name-part><tp:taxon-name-part taxon-name-part-type="species" reg="brachypappus">brachypappus</tp:taxon-name-part></tp:taxon-name></italic> (<tp:taxon-name><tp:taxon-name-part taxon-name-part-type="family">Asteraceae</tp:taxon-name-part></tp:taxon-name>).</p></tp:treatment-sec><tp:treatment-sec sec-type="distribution" id="SECID0EUSBK"><title>Distribution.</title><p>Figure <xref ref-type="fig" rid="F19">19F</xref>.</p><fig id="F19" position="float" orientation="portrait"><label>Figure 19.</label><caption><p><tp:taxon-name><tp:taxon-name-part taxon-name-part-type="genus" reg="Leioproctus">Leioproctus</tp:taxon-name-part> (<tp:taxon-name-part taxon-name-part-type="subgenus" reg="Colletellus">Colletellus</tp:taxon-name-part>) <tp:taxon-name-part taxon-name-part-type="species" reg="laciniosus">laciniosus</tp:taxon-name-part></tp:taxon-name> Leijs, sp. n. ♀ holotype and ♂ allotype. Scale bar: 0.1 mm (<bold>K, M</bold>).</p></caption><graphic xmlns:xlink="http://www.w3.org/1999/xlink" xlink:href="zookeys-811-109-g019.jpg" position="float" orientation="portrait" xlink:type="simple" id="oo_253806.jpg"/></fig></tp:treatment-sec><tp:treatment-sec sec-type="etymology" id="SECID0E2TBK"><title>Etymology.</title><p>The specific epithet refers to fringe of white hairs on the posterior <abbrev xmlns:xlink="http://www.w3.org/1999/xlink" xlink:title="second metasomal terga" id="ABBRID0EBUBK" xlink:type="simple">T2</abbrev>–4.</p></tp:treatment-sec><tp:treatment-sec><!--Section generated to contain objects referenced in tp:taxon-treatment.--><fig id="F2" position="float" orientation="portrait"><label>Figure 2.</label><caption><p>Variation in wing venation.</p></caption><graphic xmlns:xlink="http://www.w3.org/1999/xlink" xlink:href="zookeys-811-109-g002.jpg" position="float" orientation="portrait" xlink:type="simple" id="oo_253789.jpg"/></fig></tp:treatment-sec></tp:taxon-treatment>
