# Supplementary material for: Twenty six new species of Leioproctus (Colletellus): Australian Neopasiphaeinae, all but one with two submarginal cells (Hymenoptera, Colletidae, Leioproctus)
Source: Zookeys. 2018 Dec 31;(811):109–68. doi: 10.3897/zookeys.811.28924 (PMC6323115; doi:10.3897/zookeys.811.28924)
Supplement: XML Treatment for Leioproctus (Colletellus) longivultu [file zookeys.811.28924-treatment17.xml]

<!DOCTYPE tp:taxon-treatment
  PUBLIC "-//TaxonX//DTD Taxonomic Treatment Publishing DTD v0 20100105//EN" "tax-treatment-NSO.dtd">
<tp:taxon-treatment xmlns:tp="http://www.plazi.org/taxpub"><tp:treatment-meta><kwd-group><label>Taxon classification</label><kwd><named-content xmlns:xlink="http://www.w3.org/1999/xlink" content-type="kingdom">Animalia</named-content></kwd><kwd><named-content xmlns:xlink="http://www.w3.org/1999/xlink" content-type="order">Hymenoptera</named-content></kwd><kwd><named-content xmlns:xlink="http://www.w3.org/1999/xlink" content-type="family">Colletidae</named-content></kwd></kwd-group><mixed-citation publication-type="journal"><person-group><name><surname>Leijs</surname><given-names>Remko</given-names></name><name><surname>Dorey</surname><given-names>James</given-names></name><name><surname>Hogendoorn</surname><given-names>Katja</given-names></name></person-group><article-title>Twenty six new species of <tp:taxon-name><tp:taxon-name-part taxon-name-part-type="genus" reg="Leioproctus">Leioproctus</tp:taxon-name-part> (<tp:taxon-name-part taxon-name-part-type="subgenus" reg="Colletellus">Colletellus</tp:taxon-name-part>)</tp:taxon-name>: Australian <tp:taxon-name><tp:taxon-name-part taxon-name-part-type="family">Neopasiphaeinae</tp:taxon-name-part></tp:taxon-name>, all but one with two submarginal cells (<tp:taxon-name><tp:taxon-name-part taxon-name-part-type="order">Hymenoptera</tp:taxon-name-part></tp:taxon-name>, <tp:taxon-name><tp:taxon-name-part taxon-name-part-type="family">Colletidae</tp:taxon-name-part></tp:taxon-name>, <italic><tp:taxon-name><tp:taxon-name-part taxon-name-part-type="genus" reg="Leioproctus">Leioproctus</tp:taxon-name-part></tp:taxon-name></italic>)</article-title><source>Zookeys</source><day>31</day><month>12</month><year>2018</year><volume>2018</volume><issue>811</issue><fpage>109</fpage><lpage>168</lpage><pub-id pub-id-type="doi">10.3897/zookeys.811.28924</pub-id></mixed-citation></tp:treatment-meta><tp:nomenclature><tp:taxon-name><tp:taxon-name-part taxon-name-part-type="genus" reg="Leioproctus">Leioproctus</tp:taxon-name-part> (<tp:taxon-name-part taxon-name-part-type="subgenus" reg="Colletellus">Colletellus</tp:taxon-name-part>) <tp:taxon-name-part taxon-name-part-type="species" reg="longivultu">longivultu</tp:taxon-name-part><object-id xmlns:xlink="http://www.w3.org/1999/xlink" content-type="zoobank" xlink:type="simple">http://zoobank.org/317DB039-333A-4E08-88BA-9E69532873D5</object-id></tp:taxon-name><tp:taxon-authority>Leijs</tp:taxon-authority><tp:taxon-status xmlns:xlink="http://www.w3.org/1999/xlink" xlink:type="simple">sp. n.</tp:taxon-status><xref ref-type="fig" rid="F20">Figure 20A–F</xref></tp:nomenclature><tp:treatment-sec sec-type="material" id="SECID0EUVBK"><title>Specimens examined.</title><p>(4♀): Holotype female, 7 km E of Boologooro (<named-content xmlns:xlink="http://www.w3.org/1999/xlink" content-type="dwc:verbatimCoordinates" xlink:type="simple"><named-content content-type="geo-json" specific-use="{&#34;type&#34;:&#34;Point&#34;,&#34;coordinates&#34;:[114.030800,-24.273300]}" id="NCID0E4VBK" xlink:type="simple">24.2733S; 114.0308E</named-content></named-content>), 27 Aug. 1980, Howard, C.A. &amp; Houston, T.F., on <italic><tp:taxon-name><tp:taxon-name-part taxon-name-part-type="genus" reg="Calandrinia">Calandrinia</tp:taxon-name-part><tp:taxon-name-part taxon-name-part-type="species" reg="polyandra">polyandra</tp:taxon-name-part></tp:taxon-name></italic>, <named-content xmlns:xlink="http://www.w3.org/1999/xlink" content-type="dwc:institutional_code" xlink:type="simple">WAM</named-content> 19841;</p><p>Paratypes 3 females, 10 km NNW of Meedo (<named-content xmlns:xlink="http://www.w3.org/1999/xlink" content-type="dwc:verbatimCoordinates" xlink:type="simple"><named-content content-type="geo-json" specific-use="{&#34;type&#34;:&#34;Point&#34;,&#34;coordinates&#34;:[114.717500,-25.699100]}" id="NCID0EXWBK" xlink:type="simple">25.6991S; 114.7175E</named-content></named-content>), 23 Aug. 1980, Howard, C.A. &amp; Houston, T.F., on <italic><tp:taxon-name><tp:taxon-name-part taxon-name-part-type="genus" reg="Calandrinia">Calandrinia</tp:taxon-name-part><tp:taxon-name-part taxon-name-part-type="species" reg="polyandra">polyandra</tp:taxon-name-part></tp:taxon-name></italic>, <named-content xmlns:xlink="http://www.w3.org/1999/xlink" content-type="dwc:institutional_code" xlink:type="simple">WAM</named-content> 12373–4, 19838.</p></tp:treatment-sec><tp:treatment-sec sec-type="diagnosis" id="SECID0EMXBK"><title>Diagnosis.</title><p>Ocellocular area smooth, sparse to openly punctate, metapostnotum dull, pit-reticulate, face longer that wide.</p><p>Male unknown.</p></tp:treatment-sec><tp:treatment-sec sec-type="description" id="SECID0ESXBK"><title>Description.</title><p>Female: body length: 6.3 mm; head width: 2 mm. <italic>Relative head measurements</italic>: <abbrev xmlns:xlink="http://www.w3.org/1999/xlink" xlink:title="head width" id="ABBRID0E1XBK" xlink:type="simple">HW</abbrev> 50, <abbrev xmlns:xlink="http://www.w3.org/1999/xlink" xlink:title="antennal socket diameter" id="ABBRID0E5XBK" xlink:type="simple">ASD</abbrev> 3.1, <abbrev xmlns:xlink="http://www.w3.org/1999/xlink" xlink:title="antennocular distance" id="ABBRID0ECYBK" xlink:type="simple">AOD</abbrev> 8.5, <abbrev xmlns:xlink="http://www.w3.org/1999/xlink" xlink:title="head length" id="ABBRID0EGYBK" xlink:type="simple">HL</abbrev> 45, <abbrev xmlns:xlink="http://www.w3.org/1999/xlink" xlink:title="interantennal distance" id="ABBRID0EKYBK" xlink:type="simple">IAD</abbrev> 8.7, <abbrev xmlns:xlink="http://www.w3.org/1999/xlink" xlink:title="lower face width, measured between lowest eye margins" id="ABBRID0EOYBK" xlink:type="simple">LFW</abbrev> 31, <abbrev xmlns:xlink="http://www.w3.org/1999/xlink" xlink:title="ocellantennal distance" id="ABBRID0ESYBK" xlink:type="simple">OAD</abbrev> 16, <abbrev xmlns:xlink="http://www.w3.org/1999/xlink" xlink:title="ocellocular distance" id="ABBRID0EWYBK" xlink:type="simple">OOD</abbrev> 9.7, <abbrev xmlns:xlink="http://www.w3.org/1999/xlink" xlink:title="width of ocellar cluster" id="ABBRID0E1YBK" xlink:type="simple">OW</abbrev> 17, <abbrev xmlns:xlink="http://www.w3.org/1999/xlink" xlink:title="upper face width, measured between upper eye margins" id="ABBRID0E5YBK" xlink:type="simple">UFW</abbrev> 34, <abbrev xmlns:xlink="http://www.w3.org/1999/xlink" xlink:title="head width" id="ABBRID0ECZBK" xlink:type="simple">HW</abbrev>/<abbrev xmlns:xlink="http://www.w3.org/1999/xlink" xlink:title="head length" id="ABBRID0EGZBK" xlink:type="simple">HL</abbrev> 1.1, <abbrev xmlns:xlink="http://www.w3.org/1999/xlink" xlink:title="lower face width, measured between lowest eye margins" id="ABBRID0EKZBK" xlink:type="simple">LFW</abbrev>/<abbrev xmlns:xlink="http://www.w3.org/1999/xlink" xlink:title="upper face width, measured between upper eye margins" id="ABBRID0EOZBK" xlink:type="simple">UFW</abbrev> 0.9. <italic>Relative wing measurements</italic>: <abbrev xmlns:xlink="http://www.w3.org/1999/xlink" xlink:title="ratio of stigma length and marginal cell length measured on wing costa" id="ABBRID0EUZBK" xlink:type="simple">MSR</abbrev> 1.49, <abbrev xmlns:xlink="http://www.w3.org/1999/xlink" xlink:title="ratio of the lengths of the first submarginal cell and second submarginal cell" id="ABBRID0EYZBK" xlink:type="simple">FSR</abbrev> 0.88, <abbrev xmlns:xlink="http://www.w3.org/1999/xlink" xlink:title="ratio of the lengths of the stigma and first submarginal cell" id="ABBRID0E3ZBK" xlink:type="simple">SFR</abbrev> 1.04.</p><p><italic>Structure</italic>: terga anteriorly not depressed; <abbrev xmlns:xlink="http://www.w3.org/1999/xlink" xlink:title="basitibial plate" id="ABBRID0EE1BK" xlink:type="simple">BTP</abbrev> pointed; <abbrev xmlns:xlink="http://www.w3.org/1999/xlink" xlink:title="basitibial plate" id="ABBRID0EI1BK" xlink:type="simple">BTP</abbrev>/tibial length ratio 0.34; inner hind tibial spur pectinate with 3 large teeth; Clypeus ventral margin narrow, 1/4 of ocellar diameter.</p><p><italic>Sculpture</italic>: scutum smooth, closely punctate; metapostnotum triangular shaped, dull, pit-reticulate; <abbrev xmlns:xlink="http://www.w3.org/1999/xlink" xlink:title="first metasomal terga" id="ABBRID0EQ1BK" xlink:type="simple">T1</abbrev> lineo-reticulate, <abbrev xmlns:xlink="http://www.w3.org/1999/xlink" xlink:title="second metasomal terga" id="ABBRID0EU1BK" xlink:type="simple">T2</abbrev>–3 transverse lineo-reticulate; clypeus smooth, closely punctate, supraclypeal area smooth, closely punctate; ocellocular area smooth openly punctate; frons smooth closely punctate; scape somewhat shiny.</p><p><italic>Coloration</italic>: terga anteriorly brown-orange, posterior margins transparent orange; scopa light brown; labrum dark brown; mandibles orange with brown tip; brown; flagellum F4–10 orange brown.</p><p><italic>Pubescence</italic>: scutum: very short, close, light brown; scutellum: very short, close, light brown; sterna 1–4 with fringes of long branched hairs, S5 with dense fringe of hairs.</p></tp:treatment-sec><tp:treatment-sec sec-type="Flower records" id="SECID0EA2BK"><title>Flower records.</title><p><italic><tp:taxon-name><tp:taxon-name-part taxon-name-part-type="genus" reg="Calandrinia">Calandrinia</tp:taxon-name-part><tp:taxon-name-part taxon-name-part-type="species" reg="polyandra">polyandra</tp:taxon-name-part></tp:taxon-name></italic> (<tp:taxon-name><tp:taxon-name-part taxon-name-part-type="family">Montiaceae</tp:taxon-name-part></tp:taxon-name>).</p></tp:treatment-sec><tp:treatment-sec sec-type="distribution" id="SECID0EW2BK"><title>Distribution.</title><p>Figure <xref ref-type="fig" rid="F20">20F</xref>.</p><fig id="F20" position="float" orientation="portrait"><label>Figure 20.</label><caption><p><tp:taxon-name><tp:taxon-name-part taxon-name-part-type="genus" reg="Leioproctus">Leioproctus</tp:taxon-name-part> (<tp:taxon-name-part taxon-name-part-type="subgenus" reg="Colletellus">Colletellus</tp:taxon-name-part>) <tp:taxon-name-part taxon-name-part-type="species" reg="longivultu">longivultu</tp:taxon-name-part></tp:taxon-name> Leijs, sp. n ♀ holotype.</p></caption><graphic xmlns:xlink="http://www.w3.org/1999/xlink" xlink:href="zookeys-811-109-g020.jpg" position="float" orientation="portrait" xlink:type="simple" id="oo_253807.jpg"/></fig></tp:treatment-sec><tp:treatment-sec sec-type="etymology" id="SECID0E23BK"><title>Etymology.</title><p>The specific epithet refers to the elongated face of this species.</p></tp:treatment-sec></tp:taxon-treatment>
