# Supplementary material for: Twenty six new species of Leioproctus (Colletellus): Australian Neopasiphaeinae, all but one with two submarginal cells (Hymenoptera, Colletidae, Leioproctus)
Source: Zookeys. 2018 Dec 31;(811):109–68. doi: 10.3897/zookeys.811.28924 (PMC6323115; doi:10.3897/zookeys.811.28924)
Supplement: XML Treatment for Leioproctus (Colletellus) lucidus [file zookeys.811.28924-treatment18.xml]

<!DOCTYPE tp:taxon-treatment
  PUBLIC "-//TaxonX//DTD Taxonomic Treatment Publishing DTD v0 20100105//EN" "tax-treatment-NSO.dtd">
<tp:taxon-treatment xmlns:tp="http://www.plazi.org/taxpub"><tp:treatment-meta><kwd-group><label>Taxon classification</label><kwd><named-content xmlns:xlink="http://www.w3.org/1999/xlink" content-type="kingdom">Animalia</named-content></kwd><kwd><named-content xmlns:xlink="http://www.w3.org/1999/xlink" content-type="order">Hymenoptera</named-content></kwd><kwd><named-content xmlns:xlink="http://www.w3.org/1999/xlink" content-type="family">Colletidae</named-content></kwd></kwd-group><mixed-citation publication-type="journal"><person-group><name><surname>Leijs</surname><given-names>Remko</given-names></name><name><surname>Dorey</surname><given-names>James</given-names></name><name><surname>Hogendoorn</surname><given-names>Katja</given-names></name></person-group><article-title>Twenty six new species of <tp:taxon-name><tp:taxon-name-part taxon-name-part-type="genus" reg="Leioproctus">Leioproctus</tp:taxon-name-part> (<tp:taxon-name-part taxon-name-part-type="subgenus" reg="Colletellus">Colletellus</tp:taxon-name-part>)</tp:taxon-name>: Australian <tp:taxon-name><tp:taxon-name-part taxon-name-part-type="family">Neopasiphaeinae</tp:taxon-name-part></tp:taxon-name>, all but one with two submarginal cells (<tp:taxon-name><tp:taxon-name-part taxon-name-part-type="order">Hymenoptera</tp:taxon-name-part></tp:taxon-name>, <tp:taxon-name><tp:taxon-name-part taxon-name-part-type="family">Colletidae</tp:taxon-name-part></tp:taxon-name>, <italic><tp:taxon-name><tp:taxon-name-part taxon-name-part-type="genus" reg="Leioproctus">Leioproctus</tp:taxon-name-part></tp:taxon-name></italic>)</article-title><source>Zookeys</source><day>31</day><month>12</month><year>2018</year><volume>2018</volume><issue>811</issue><fpage>109</fpage><lpage>168</lpage><pub-id pub-id-type="doi">10.3897/zookeys.811.28924</pub-id></mixed-citation></tp:treatment-meta><tp:nomenclature><tp:taxon-name><tp:taxon-name-part taxon-name-part-type="genus" reg="Leioproctus">Leioproctus</tp:taxon-name-part> (<tp:taxon-name-part taxon-name-part-type="subgenus" reg="Colletellus">Colletellus</tp:taxon-name-part>) <tp:taxon-name-part taxon-name-part-type="species" reg="lucidus">lucidus</tp:taxon-name-part><object-id xmlns:xlink="http://www.w3.org/1999/xlink" content-type="zoobank" xlink:type="simple">http://zoobank.org/30B4E9A5-1DBC-4C6E-8DFA-7B72AD068E8F</object-id></tp:taxon-name><tp:taxon-authority>Leijs</tp:taxon-authority><tp:taxon-status xmlns:xlink="http://www.w3.org/1999/xlink" xlink:type="simple">sp. n.</tp:taxon-status><xref ref-type="fig" rid="F21">Figure 21A–F</xref><!--PageBreak--></tp:nomenclature><tp:treatment-sec sec-type="material" id="SECID0EQ5BK"><title>Specimens examined.</title><p>(1♀): Holotype female, 12 km ENE of Bungalbin Hill (<named-content xmlns:xlink="http://www.w3.org/1999/xlink" content-type="dwc:verbatimCoordinates" xlink:type="simple"><named-content content-type="geo-json" specific-use="{&#34;type&#34;:&#34;Point&#34;,&#34;coordinates&#34;:[119.690000,-30.290000]}" id="NCID0EZ5BK" xlink:type="simple">30.29S; 119.69E</named-content></named-content>), 11 Sep. 1979, Houston, T.F. et al., <named-content xmlns:xlink="http://www.w3.org/1999/xlink" content-type="dwc:institutional_code" xlink:type="simple">WAM</named-content> 19833.</p></tp:treatment-sec><tp:treatment-sec sec-type="diagnosis" id="SECID0ED6BK"><title>Diagnosis.</title><p>Integument of most body parts smooth and shiny, terga with narrow transparent posterior margins and open fringes of white hairs.</p><p>Male unknown.</p></tp:treatment-sec><tp:treatment-sec sec-type="description" id="SECID0EJ6BK"><title>Description.</title><p>Female: body length: 6 mm; head width: 1.9 mm. <italic>Relative head measurements</italic>: <abbrev xmlns:xlink="http://www.w3.org/1999/xlink" xlink:title="head width" id="ABBRID0ER6BK" xlink:type="simple">HW</abbrev> 50, <abbrev xmlns:xlink="http://www.w3.org/1999/xlink" xlink:title="antennal socket diameter" id="ABBRID0EV6BK" xlink:type="simple">ASD</abbrev> 3.2, <abbrev xmlns:xlink="http://www.w3.org/1999/xlink" xlink:title="antennocular distance" id="ABBRID0EZ6BK" xlink:type="simple">AOD</abbrev> 8.0, <abbrev xmlns:xlink="http://www.w3.org/1999/xlink" xlink:title="head length" id="ABBRID0E46BK" xlink:type="simple">HL</abbrev> 37, <abbrev xmlns:xlink="http://www.w3.org/1999/xlink" xlink:title="interantennal distance" id="ABBRID0EBACK" xlink:type="simple">IAD</abbrev> 9.8, <abbrev xmlns:xlink="http://www.w3.org/1999/xlink" xlink:title="lower face width, measured between lowest eye margins" id="ABBRID0EFACK" xlink:type="simple">LFW</abbrev> 31, <abbrev xmlns:xlink="http://www.w3.org/1999/xlink" xlink:title="ocellantennal distance" id="ABBRID0EJACK" xlink:type="simple">OAD</abbrev> 13, <abbrev xmlns:xlink="http://www.w3.org/1999/xlink" xlink:title="ocellocular distance" id="ABBRID0ENACK" xlink:type="simple">OOD</abbrev> 9.7, <abbrev xmlns:xlink="http://www.w3.org/1999/xlink" xlink:title="width of ocellar cluster" id="ABBRID0ERACK" xlink:type="simple">OW</abbrev> 17, <abbrev xmlns:xlink="http://www.w3.org/1999/xlink" xlink:title="upper face width, measured between upper eye margins" id="ABBRID0EVACK" xlink:type="simple">UFW</abbrev> 34, <abbrev xmlns:xlink="http://www.w3.org/1999/xlink" xlink:title="head width" id="ABBRID0EZACK" xlink:type="simple">HW</abbrev>/<abbrev xmlns:xlink="http://www.w3.org/1999/xlink" xlink:title="head length" id="ABBRID0E4ACK" xlink:type="simple">HL</abbrev> 1.4, <abbrev xmlns:xlink="http://www.w3.org/1999/xlink" xlink:title="lower face width, measured between lowest eye margins" id="ABBRID0EBBCK" xlink:type="simple">LFW</abbrev>/<abbrev xmlns:xlink="http://www.w3.org/1999/xlink" xlink:title="upper face width, measured between upper eye margins" id="ABBRID0EFBCK" xlink:type="simple">UFW</abbrev> 0.9. <italic>Relative wing measurements</italic>: <abbrev xmlns:xlink="http://www.w3.org/1999/xlink" xlink:title="ratio of stigma length and marginal cell length measured on wing costa" id="ABBRID0ELBCK" xlink:type="simple">MSR</abbrev> 1.57, <abbrev xmlns:xlink="http://www.w3.org/1999/xlink" xlink:title="ratio of the lengths of the first submarginal cell and second submarginal cell" id="ABBRID0EPBCK" xlink:type="simple">FSR</abbrev> 0.97, <abbrev xmlns:xlink="http://www.w3.org/1999/xlink" xlink:title="ratio of the lengths of the stigma and first submarginal cell" id="ABBRID0ETBCK" xlink:type="simple">SFR</abbrev> 1.04.</p><p><italic>Structure</italic>: terga anteriorly not depressed; <abbrev xmlns:xlink="http://www.w3.org/1999/xlink" xlink:title="basitibial plate" id="ABBRID0E2BCK" xlink:type="simple">BTP</abbrev> rounded; <abbrev xmlns:xlink="http://www.w3.org/1999/xlink" xlink:title="basitibial plate" id="ABBRID0E6BCK" xlink:type="simple">BTP</abbrev>/tibial length ratio 0.26; inner hind tibial spur pectinate with 5 strong teeth; clypeus ventral margin width about half ocellar diameter.</p><p><italic>Sculpture</italic>: scutum smooth, openly punctate; metapostnotum smooth with shallow microsculpture; <abbrev xmlns:xlink="http://www.w3.org/1999/xlink" xlink:title="first metasomal terga" id="ABBRID0EHCCK" xlink:type="simple">T1</abbrev> lineo-reticulate, <abbrev xmlns:xlink="http://www.w3.org/1999/xlink" xlink:title="second metasomal terga" id="ABBRID0ELCCK" xlink:type="simple">T2</abbrev>–3 transverse lineo-reticulate; clypeus smooth, openly to closely punctate; supraclypeal area smooth, openly to closely punctate; ocellocular area smooth, almost no punctures; frons smooth openly to closely punctate; scape below shiny with sparse punctures.</p><p><italic>Coloration</italic>: terga anteriorly brown, posterior margins transparent orange; scopa light brown hairs; labrum dark-brown; mandibles red-brown darker at basis; scape dark-brown; flagellum dark brown, apical 7 segments brown.</p><!--PageBreak--><p><italic>Pubescence</italic>: scutum: medium to short, sparse brown; scutellum: medium to short, sparse brown; sterna S5 with fringe of dense white hairs.</p></tp:treatment-sec><tp:treatment-sec sec-type="Flower records" id="SECID0EYCCK"><title>Flower records.</title><p>No data.</p></tp:treatment-sec><tp:treatment-sec sec-type="distribution" id="SECID0E4CCK"><title>Distribution.</title><p>Figure <xref ref-type="fig" rid="F21">21F</xref>.</p><fig id="F21" position="float" orientation="portrait"><label>Figure 21.</label><caption><p><tp:taxon-name><tp:taxon-name-part taxon-name-part-type="genus" reg="Leioproctus">Leioproctus</tp:taxon-name-part> (<tp:taxon-name-part taxon-name-part-type="subgenus" reg="Colletellus">Colletellus</tp:taxon-name-part>) <tp:taxon-name-part taxon-name-part-type="species" reg="lucidus">lucidus</tp:taxon-name-part></tp:taxon-name> Leijs, sp. n. ♀ holotype WAM19833.</p></caption><graphic xmlns:xlink="http://www.w3.org/1999/xlink" xlink:href="zookeys-811-109-g021.jpg" position="float" orientation="portrait" xlink:type="simple" id="oo_253808.jpg"/></fig></tp:treatment-sec><tp:treatment-sec sec-type="etymology" id="SECID0ECECK"><title>Etymology.</title><p>The specific epithet refers to the smooth and shiny integument on head, scutum and terga of this species.</p></tp:treatment-sec></tp:taxon-treatment>
