# Supplementary material for: Twenty six new species of Leioproctus (Colletellus): Australian Neopasiphaeinae, all but one with two submarginal cells (Hymenoptera, Colletidae, Leioproctus)
Source: Zookeys. 2018 Dec 31;(811):109–68. doi: 10.3897/zookeys.811.28924 (PMC6323115; doi:10.3897/zookeys.811.28924)
Supplement: XML Treatment for Leioproctus (Colletellus) nitidifuscus [file zookeys.811.28924-treatment19.xml]

<!DOCTYPE tp:taxon-treatment
  PUBLIC "-//TaxonX//DTD Taxonomic Treatment Publishing DTD v0 20100105//EN" "tax-treatment-NSO.dtd">
<tp:taxon-treatment xmlns:tp="http://www.plazi.org/taxpub"><tp:treatment-meta><kwd-group><label>Taxon classification</label><kwd><named-content xmlns:xlink="http://www.w3.org/1999/xlink" content-type="kingdom">Animalia</named-content></kwd><kwd><named-content xmlns:xlink="http://www.w3.org/1999/xlink" content-type="order">Hymenoptera</named-content></kwd><kwd><named-content xmlns:xlink="http://www.w3.org/1999/xlink" content-type="family">Colletidae</named-content></kwd></kwd-group><mixed-citation publication-type="journal"><person-group><name><surname>Leijs</surname><given-names>Remko</given-names></name><name><surname>Dorey</surname><given-names>James</given-names></name><name><surname>Hogendoorn</surname><given-names>Katja</given-names></name></person-group><article-title>Twenty six new species of <tp:taxon-name><tp:taxon-name-part taxon-name-part-type="genus" reg="Leioproctus">Leioproctus</tp:taxon-name-part> (<tp:taxon-name-part taxon-name-part-type="subgenus" reg="Colletellus">Colletellus</tp:taxon-name-part>)</tp:taxon-name>: Australian <tp:taxon-name><tp:taxon-name-part taxon-name-part-type="family">Neopasiphaeinae</tp:taxon-name-part></tp:taxon-name>, all but one with two submarginal cells (<tp:taxon-name><tp:taxon-name-part taxon-name-part-type="order">Hymenoptera</tp:taxon-name-part></tp:taxon-name>, <tp:taxon-name><tp:taxon-name-part taxon-name-part-type="family">Colletidae</tp:taxon-name-part></tp:taxon-name>, <italic><tp:taxon-name><tp:taxon-name-part taxon-name-part-type="genus" reg="Leioproctus">Leioproctus</tp:taxon-name-part></tp:taxon-name></italic>)</article-title><source>Zookeys</source><day>31</day><month>12</month><year>2018</year><volume>2018</volume><issue>811</issue><fpage>109</fpage><lpage>168</lpage><pub-id pub-id-type="doi">10.3897/zookeys.811.28924</pub-id></mixed-citation></tp:treatment-meta><tp:nomenclature><tp:taxon-name><tp:taxon-name-part taxon-name-part-type="genus" reg="Leioproctus">Leioproctus</tp:taxon-name-part> (<tp:taxon-name-part taxon-name-part-type="subgenus" reg="Colletellus">Colletellus</tp:taxon-name-part>) <tp:taxon-name-part taxon-name-part-type="species" reg="nitidifuscus">nitidifuscus</tp:taxon-name-part><object-id xmlns:xlink="http://www.w3.org/1999/xlink" content-type="zoobank" xlink:type="simple">http://zoobank.org/1344DABE-B302-4945-8E61-B8C2B8553644</object-id></tp:taxon-name><tp:taxon-authority>Leijs</tp:taxon-authority><tp:taxon-status xmlns:xlink="http://www.w3.org/1999/xlink" xlink:type="simple">sp. n.</tp:taxon-status><xref ref-type="fig" rid="F22">Figure 22A–F</xref></tp:nomenclature><tp:treatment-sec sec-type="material" id="SECID0EWFCK"><title>Specimens examined.</title><p>(6♀): Holotype female, Kalbarri NP (<named-content xmlns:xlink="http://www.w3.org/1999/xlink" content-type="dwc:verbatimCoordinates" xlink:type="simple"><named-content content-type="geo-json" specific-use="{&#34;type&#34;:&#34;Point&#34;,&#34;coordinates&#34;:[114.466700,-27.833300]}" id="NCID0E6FCK" xlink:type="simple">27.8333S; 114.4667E</named-content></named-content>), 14 Aug. 2003, Bickel, D., yellow pan trap, <named-content xmlns:xlink="http://www.w3.org/1999/xlink" content-type="dwc:institutional_code" xlink:type="simple">AM</named-content>, K4473004.</p><p>Paratypes 5 females, same locality data as holotype, <named-content xmlns:xlink="http://www.w3.org/1999/xlink" content-type="dwc:institutional_code" xlink:type="simple">AM</named-content>, K447300–03, 05.</p></tp:treatment-sec><tp:treatment-sec sec-type="diagnosis" id="SECID0EQGCK"><title>Diagnosis.</title><p>Entire body smooth and shiny, abdomen brown, terga with transparent posterior margins.</p><p>Male unknown.</p></tp:treatment-sec><tp:treatment-sec sec-type="description" id="SECID0EWGCK"><title>Description.</title><p>female holotype: body length: 4.8 mm; head width: 1.5 mm. <italic>Relative head measurements</italic>: <abbrev xmlns:xlink="http://www.w3.org/1999/xlink" xlink:title="head width" id="ABBRID0E5GCK" xlink:type="simple">HW</abbrev> 50, <abbrev xmlns:xlink="http://www.w3.org/1999/xlink" xlink:title="antennal socket diameter" id="ABBRID0ECHCK" xlink:type="simple">ASD</abbrev> 3.8, <abbrev xmlns:xlink="http://www.w3.org/1999/xlink" xlink:title="antennocular distance" id="ABBRID0EGHCK" xlink:type="simple">AOD</abbrev> 9.5, <abbrev xmlns:xlink="http://www.w3.org/1999/xlink" xlink:title="head length" id="ABBRID0EKHCK" xlink:type="simple">HL</abbrev> 43, <abbrev xmlns:xlink="http://www.w3.org/1999/xlink" xlink:title="interantennal distance" id="ABBRID0EOHCK" xlink:type="simple">IAD</abbrev> 9.9, <abbrev xmlns:xlink="http://www.w3.org/1999/xlink" xlink:title="lower face width, measured between lowest eye margins" id="ABBRID0ESHCK" xlink:type="simple">LFW</abbrev> 34, <abbrev xmlns:xlink="http://www.w3.org/1999/xlink" xlink:title="ocellantennal distance" id="ABBRID0EWHCK" xlink:type="simple">OAD</abbrev> 15, <abbrev xmlns:xlink="http://www.w3.org/1999/xlink" xlink:title="ocellocular distance" id="ABBRID0E1HCK" xlink:type="simple">OOD</abbrev> 10.5, <abbrev xmlns:xlink="http://www.w3.org/1999/xlink" xlink:title="width of ocellar cluster" id="ABBRID0E5HCK" xlink:type="simple">OW</abbrev> 18, <abbrev xmlns:xlink="http://www.w3.org/1999/xlink" xlink:title="upper face width, measured between upper eye margins" id="ABBRID0ECICK" xlink:type="simple">UFW</abbrev> 36, <abbrev xmlns:xlink="http://www.w3.org/1999/xlink" xlink:title="head width" id="ABBRID0EGICK" xlink:type="simple">HW</abbrev>/<abbrev xmlns:xlink="http://www.w3.org/1999/xlink" xlink:title="head length" id="ABBRID0EKICK" xlink:type="simple">HL</abbrev> 1.2, <abbrev xmlns:xlink="http://www.w3.org/1999/xlink" xlink:title="lower face width, measured between lowest eye margins" id="ABBRID0EOICK" xlink:type="simple">LFW</abbrev>/<abbrev xmlns:xlink="http://www.w3.org/1999/xlink" xlink:title="upper face width, measured between upper eye margins" id="ABBRID0ESICK" xlink:type="simple">UFW</abbrev> 0.9. <italic>Relative wing measurements</italic>: <abbrev xmlns:xlink="http://www.w3.org/1999/xlink" xlink:title="ratio of stigma length and marginal cell length measured on wing costa" id="ABBRID0EYICK" xlink:type="simple">MSR</abbrev> 1.92, <abbrev xmlns:xlink="http://www.w3.org/1999/xlink" xlink:title="ratio of the lengths of the first submarginal cell and second submarginal cell" id="ABBRID0E3ICK" xlink:type="simple">FSR</abbrev> 1.16, <abbrev xmlns:xlink="http://www.w3.org/1999/xlink" xlink:title="ratio of the lengths of the stigma and first submarginal cell" id="ABBRID0EAJCK" xlink:type="simple">SFR</abbrev> 1.09.</p><p><italic>Structure</italic>: terga anteriorly not depressed; <abbrev xmlns:xlink="http://www.w3.org/1999/xlink" xlink:title="basitibial plate" id="ABBRID0EIJCK" xlink:type="simple">BTP</abbrev> rounded, elongated; <abbrev xmlns:xlink="http://www.w3.org/1999/xlink" xlink:title="basitibial plate" id="ABBRID0EMJCK" xlink:type="simple">BTP</abbrev>/tibial length ratio 0.28; inner hind tibial spur ciliate with circa 20 fine teeth.</p><p><italic>Sculpture</italic>: scutum smooth, openly punctate without punctures on scutellum; metapostnotum almost entirely smooth, some transverse shallow reticulation medio-anteriorly, horizontal part 3 times as long as vertical; <abbrev xmlns:xlink="http://www.w3.org/1999/xlink" xlink:title="first metasomal terga" id="ABBRID0EUJCK" xlink:type="simple">T1</abbrev> lineo-reticulate, <abbrev xmlns:xlink="http://www.w3.org/1999/xlink" xlink:title="second metasomal terga" id="ABBRID0EYJCK" xlink:type="simple">T2</abbrev>–3 transverse lineo-reticulate; clypeus smooth, sparse punctures; supraclypeal area smooth without punctures; labrum with row of orange setae; ocellocular area smooth, shiny, some scattered punctures near eye; frons smooth openly to sparsely punctate; scape dull, roughly sculptured with punctures and reticulation.</p><p><italic>Coloration</italic>: terga anteriorly brown-orange, posterior margins transparent white; scopa white; mandibles brown, orange tip; flagellum dark, apical two segments with orange tint below.</p><p><italic>Pubescence</italic>: scutum: open, short and some scattered, long; scutellum: almost bare; <abbrev xmlns:xlink="http://www.w3.org/1999/xlink" xlink:title="second metasomal sterna" id="ABBRID0EEKCK" xlink:type="simple">S2</abbrev>–4 with open medium length branched hairs, S5 with dense fringe of branched hairs.</p></tp:treatment-sec><tp:treatment-sec sec-type="Flower records" id="SECID0EIKCK"><title>Flower records.</title><p>No data.</p></tp:treatment-sec><tp:treatment-sec sec-type="distribution" id="SECID0ENKCK"><title>Distribution.</title><p>Figure <xref ref-type="fig" rid="F22">22F</xref>.</p><fig id="F22" position="float" orientation="portrait"><label>Figure 22.</label><caption><p><tp:taxon-name><tp:taxon-name-part taxon-name-part-type="genus" reg="Leioproctus">Leioproctus</tp:taxon-name-part> (<tp:taxon-name-part taxon-name-part-type="subgenus" reg="Colletellus">Colletellus</tp:taxon-name-part>) <tp:taxon-name-part taxon-name-part-type="species" reg="nitidifuscus">nitidifuscus</tp:taxon-name-part></tp:taxon-name> Leijs, sp. n. ♀ holotype <named-content xmlns:xlink="http://www.w3.org/1999/xlink" content-type="dwc:institutional_code" xlink:type="simple">AM</named-content> K447304.</p></caption><graphic xmlns:xlink="http://www.w3.org/1999/xlink" xlink:href="zookeys-811-109-g022.jpg" position="float" orientation="portrait" xlink:type="simple" id="oo_253809.jpg"/></fig></tp:treatment-sec><tp:treatment-sec sec-type="etymology" id="SECID0EXLCK"><title>Etymology.</title><p>The specific epithet refers to very smooth and brown integument of large parts of the body of this species.</p></tp:treatment-sec></tp:taxon-treatment>
