# Supplementary material for: Twenty six new species of Leioproctus (Colletellus): Australian Neopasiphaeinae, all but one with two submarginal cells (Hymenoptera, Colletidae, Leioproctus)
Source: Zookeys. 2018 Dec 31;(811):109–68. doi: 10.3897/zookeys.811.28924 (PMC6323115; doi:10.3897/zookeys.811.28924)
Supplement: XML Treatment for Leioproctus (Colletellus) pilotapilus [file zookeys.811.28924-treatment21.xml]

<!DOCTYPE tp:taxon-treatment
  PUBLIC "-//TaxonX//DTD Taxonomic Treatment Publishing DTD v0 20100105//EN" "tax-treatment-NSO.dtd">
<tp:taxon-treatment xmlns:tp="http://www.plazi.org/taxpub"><tp:treatment-meta><kwd-group><label>Taxon classification</label><kwd><named-content xmlns:xlink="http://www.w3.org/1999/xlink" content-type="kingdom">Animalia</named-content></kwd><kwd><named-content xmlns:xlink="http://www.w3.org/1999/xlink" content-type="order">Hymenoptera</named-content></kwd><kwd><named-content xmlns:xlink="http://www.w3.org/1999/xlink" content-type="family">Colletidae</named-content></kwd></kwd-group><mixed-citation publication-type="journal"><person-group><name><surname>Leijs</surname><given-names>Remko</given-names></name><name><surname>Dorey</surname><given-names>James</given-names></name><name><surname>Hogendoorn</surname><given-names>Katja</given-names></name></person-group><article-title>Twenty six new species of <tp:taxon-name><tp:taxon-name-part taxon-name-part-type="genus" reg="Leioproctus">Leioproctus</tp:taxon-name-part> (<tp:taxon-name-part taxon-name-part-type="subgenus" reg="Colletellus">Colletellus</tp:taxon-name-part>)</tp:taxon-name>: Australian <tp:taxon-name><tp:taxon-name-part taxon-name-part-type="family">Neopasiphaeinae</tp:taxon-name-part></tp:taxon-name>, all but one with two submarginal cells (<tp:taxon-name><tp:taxon-name-part taxon-name-part-type="order">Hymenoptera</tp:taxon-name-part></tp:taxon-name>, <tp:taxon-name><tp:taxon-name-part taxon-name-part-type="family">Colletidae</tp:taxon-name-part></tp:taxon-name>, <italic><tp:taxon-name><tp:taxon-name-part taxon-name-part-type="genus" reg="Leioproctus">Leioproctus</tp:taxon-name-part></tp:taxon-name></italic>)</article-title><source>Zookeys</source><day>31</day><month>12</month><year>2018</year><volume>2018</volume><issue>811</issue><fpage>109</fpage><lpage>168</lpage><pub-id pub-id-type="doi">10.3897/zookeys.811.28924</pub-id></mixed-citation></tp:treatment-meta><tp:nomenclature><tp:taxon-name><tp:taxon-name-part taxon-name-part-type="genus" reg="Leioproctus">Leioproctus</tp:taxon-name-part> (<tp:taxon-name-part taxon-name-part-type="subgenus" reg="Colletellus">Colletellus</tp:taxon-name-part>) <tp:taxon-name-part taxon-name-part-type="species" reg="pilotapilus">pilotapilus</tp:taxon-name-part><object-id xmlns:xlink="http://www.w3.org/1999/xlink" content-type="zoobank" xlink:type="simple">http://zoobank.org/CA4D2A0A-FD06-4220-A93B-22EAE0F4951F</object-id></tp:taxon-name><tp:taxon-authority>Leijs</tp:taxon-authority><tp:taxon-status xmlns:xlink="http://www.w3.org/1999/xlink" xlink:type="simple">sp. n.</tp:taxon-status><xref ref-type="fig" rid="F24">Figure 24A–N</xref></tp:nomenclature><tp:treatment-sec sec-type="material" id="SECID0EFXCK"><title>Specimens examined.</title><p>(3♂, 6♀): Holotype female, 41km E of Charlies Knob (<named-content xmlns:xlink="http://www.w3.org/1999/xlink" content-type="dwc:verbatimCoordinates" xlink:type="simple"><named-content content-type="geo-json" specific-use="{&#34;type&#34;:&#34;Point&#34;,&#34;coordinates&#34;:[124.985800,-24.680800]}" id="NCID0EOXCK" xlink:type="simple">24.6808S; 124.9858E</named-content></named-content>), 01 Aug. 1983, Houston, T.F. &amp; McMillan, R.P., on <italic><tp:taxon-name><tp:taxon-name-part taxon-name-part-type="genus" reg="Schoenia">Schoenia</tp:taxon-name-part><tp:taxon-name-part taxon-name-part-type="species" reg="cassiniana">cassiniana</tp:taxon-name-part></tp:taxon-name></italic>, <named-content xmlns:xlink="http://www.w3.org/1999/xlink" content-type="dwc:institutional_code" xlink:type="simple">WAM</named-content> 12401;</p><p>Allotype male, <named-content xmlns:xlink="http://www.w3.org/1999/xlink" content-type="dwc:institutional_code" xlink:type="simple">WAM</named-content> 12402 same data as holotype;</p><p>Paratypes 1 male , 41km E of Charlies Knob (<named-content xmlns:xlink="http://www.w3.org/1999/xlink" content-type="dwc:verbatimCoordinates" xlink:type="simple"><named-content content-type="geo-json" specific-use="{&#34;type&#34;:&#34;Point&#34;,&#34;coordinates&#34;:[124.985800,-24.680800]}" id="NCID0EPYCK" xlink:type="simple">24.6808S; 124.9858E</named-content></named-content>), 01 Aug. 1983, Houston, T.F. &amp; McMillan, R.P., on <italic><tp:taxon-name><tp:taxon-name-part taxon-name-part-type="genus" reg="Schoenia">Schoenia</tp:taxon-name-part><tp:taxon-name-part taxon-name-part-type="species" reg="cassiniana">cassiniana</tp:taxon-name-part></tp:taxon-name></italic>, <named-content xmlns:xlink="http://www.w3.org/1999/xlink" content-type="dwc:institutional_code" xlink:type="simple">WAM</named-content> 12402-3; 1 female, 1 male, 11 km SW of Leake, Mount (<named-content xmlns:xlink="http://www.w3.org/1999/xlink" content-type="dwc:verbatimCoordinates" xlink:type="simple"><named-content content-type="geo-json" specific-use="{&#34;type&#34;:&#34;Point&#34;,&#34;coordinates&#34;:[119.076900,-25.848600]}" id="NCID0EHZCK" xlink:type="simple">25.8486S; 119.0769E</named-content></named-content>), 16 Aug. 1984, Houston, T.F. &amp; Hanich, B.P., on <italic><tp:taxon-name><tp:taxon-name-part taxon-name-part-type="genus" reg="Podolepis">Podolepis</tp:taxon-name-part><tp:taxon-name-part taxon-name-part-type="species" reg="canescens">canescens</tp:taxon-name-part></tp:taxon-name></italic>, <named-content xmlns:xlink="http://www.w3.org/1999/xlink" content-type="dwc:institutional_code" xlink:type="simple">WAM</named-content> 12404–5; male, Cohen, Lake (<named-content xmlns:xlink="http://www.w3.org/1999/xlink" content-type="dwc:verbatimCoordinates" xlink:type="simple"><named-content content-type="geo-json" specific-use="{&#34;type&#34;:&#34;Point&#34;,&#34;coordinates&#34;:[125.030800,-24.450800]}" id="NCID0E6ZCK" xlink:type="simple">24.4508S; 125.0308E</named-content></named-content>), 01 Aug. 1983, Houston, T.F. &amp; McMillan, R.P., on <italic><tp:taxon-name><tp:taxon-name-part taxon-name-part-type="genus" reg="Schoenia">Schoenia</tp:taxon-name-part><tp:taxon-name-part taxon-name-part-type="species" reg="cassiniana">cassiniana</tp:taxon-name-part></tp:taxon-name></italic>, <named-content xmlns:xlink="http://www.w3.org/1999/xlink" content-type="dwc:institutional_code" xlink:type="simple">WAM</named-content> 12406; female, Throssell, Lake (<named-content xmlns:xlink="http://www.w3.org/1999/xlink" content-type="dwc:verbatimCoordinates" xlink:type="simple"><named-content content-type="geo-json" specific-use="{&#34;type&#34;:&#34;Point&#34;,&#34;coordinates&#34;:[124.114400,-27.623000]}" id="NCID0EX1CK" xlink:type="simple">27.6230S; 124.1144E</named-content></named-content>), 13 Sep. 1982, Houston, T.F. &amp; Hanich, B.P., on <italic><tp:taxon-name><tp:taxon-name-part taxon-name-part-type="genus" reg="Helichrysum">Helichrysum</tp:taxon-name-part></tp:taxon-name></italic>?, <named-content xmlns:xlink="http://www.w3.org/1999/xlink" content-type="dwc:institutional_code" xlink:type="simple">WAM</named-content> 12407; 2 females, 11 km NNE of Anketell (<named-content xmlns:xlink="http://www.w3.org/1999/xlink" content-type="dwc:verbatimCoordinates" xlink:type="simple"><named-content content-type="geo-json" specific-use="{&#34;type&#34;:&#34;Point&#34;,&#34;coordinates&#34;:[118.950800,-27.987200]}" id="NCID0EL2CK" xlink:type="simple">27.9872S; 118.9508E</named-content></named-content>), 04 Sep. 1981, Houston, T.F., <named-content xmlns:xlink="http://www.w3.org/1999/xlink" content-type="dwc:institutional_code" xlink:type="simple">WAM</named-content> 19836–7; female, 10 km NNW of Meedo (<named-content xmlns:xlink="http://www.w3.org/1999/xlink" content-type="dwc:verbatimCoordinates" xlink:type="simple"><named-content content-type="geo-json" specific-use="{&#34;type&#34;:&#34;Point&#34;,&#34;coordinates&#34;:[114.717500,-25.699100]}" id="NCID0EY2CK" xlink:type="simple">25.6991S; 114.7175E</named-content></named-content>), 23 Aug. 1980, Howard, C.A. &amp; Houston, T.F., on <italic><tp:taxon-name><tp:taxon-name-part taxon-name-part-type="genus" reg="Helipterum">Helipterum</tp:taxon-name-part><tp:taxon-name-part taxon-name-part-type="species" reg="craspedioides">craspedioides</tp:taxon-name-part></tp:taxon-name></italic>, <named-content xmlns:xlink="http://www.w3.org/1999/xlink" content-type="dwc:institutional_code" xlink:type="simple">WAM</named-content> 19840.</p></tp:treatment-sec><tp:treatment-sec sec-type="diagnosis" id="SECID0EN3CK"><title>Diagnosis.</title><p>Ocellocular area smooth with dispersed punctures, metapostnotum with minute shallow pit-reticulation, female scutum covered with dense short brown pubescence, <abbrev xmlns:xlink="http://www.w3.org/1999/xlink" xlink:title="basitibial plate" id="ABBRID0ET3CK" xlink:type="simple">BTP</abbrev> rounded, inner hind tibial spur strongly pectinate, terga with transparent posterior margins.</p></tp:treatment-sec><tp:treatment-sec sec-type="description" id="SECID0EX3CK"><title>Description.</title><p>Female holotype: body length: 6.6 mm; head width: 1.8 mm. <italic>Relative head measurements</italic>: <abbrev xmlns:xlink="http://www.w3.org/1999/xlink" xlink:title="head width" id="ABBRID0E63CK" xlink:type="simple">HW</abbrev> 50, <abbrev xmlns:xlink="http://www.w3.org/1999/xlink" xlink:title="antennal socket diameter" id="ABBRID0ED4CK" xlink:type="simple">ASD</abbrev> 2.3, <abbrev xmlns:xlink="http://www.w3.org/1999/xlink" xlink:title="antennocular distance" id="ABBRID0EH4CK" xlink:type="simple">AOD</abbrev> 9.2, <abbrev xmlns:xlink="http://www.w3.org/1999/xlink" xlink:title="head length" id="ABBRID0EL4CK" xlink:type="simple">HL</abbrev> 39, <abbrev xmlns:xlink="http://www.w3.org/1999/xlink" xlink:title="interantennal distance" id="ABBRID0EP4CK" xlink:type="simple">IAD</abbrev> 9.4, <abbrev xmlns:xlink="http://www.w3.org/1999/xlink" xlink:title="lower face width, measured between lowest eye margins" id="ABBRID0ET4CK" xlink:type="simple">LFW</abbrev> 31, <abbrev xmlns:xlink="http://www.w3.org/1999/xlink" xlink:title="ocellantennal distance" id="ABBRID0EX4CK" xlink:type="simple">OAD</abbrev> 16, <abbrev xmlns:xlink="http://www.w3.org/1999/xlink" xlink:title="ocellocular distance" id="ABBRID0E24CK" xlink:type="simple">OOD</abbrev> 9.9, <abbrev xmlns:xlink="http://www.w3.org/1999/xlink" xlink:title="width of ocellar cluster" id="ABBRID0E64CK" xlink:type="simple">OW</abbrev> 17, <abbrev xmlns:xlink="http://www.w3.org/1999/xlink" xlink:title="upper face width, measured between upper eye margins" id="ABBRID0ED5CK" xlink:type="simple">UFW</abbrev> 35, <abbrev xmlns:xlink="http://www.w3.org/1999/xlink" xlink:title="head width" id="ABBRID0EH5CK" xlink:type="simple">HW</abbrev>/<abbrev xmlns:xlink="http://www.w3.org/1999/xlink" xlink:title="head length" id="ABBRID0EL5CK" xlink:type="simple">HL</abbrev> 1.3, <abbrev xmlns:xlink="http://www.w3.org/1999/xlink" xlink:title="lower face width, measured between lowest eye margins" id="ABBRID0EP5CK" xlink:type="simple">LFW</abbrev>/<abbrev xmlns:xlink="http://www.w3.org/1999/xlink" xlink:title="upper face width, measured between upper eye margins" id="ABBRID0ET5CK" xlink:type="simple">UFW</abbrev> 0.9. <italic>Relative wing measurements</italic>: <abbrev xmlns:xlink="http://www.w3.org/1999/xlink" xlink:title="ratio of stigma length and marginal cell length measured on wing costa" id="ABBRID0EZ5CK" xlink:type="simple">MSR</abbrev> 1.22, <abbrev xmlns:xlink="http://www.w3.org/1999/xlink" xlink:title="ratio of the lengths of the first submarginal cell and second submarginal cell" id="ABBRID0E45CK" xlink:type="simple">FSR</abbrev> 1.00, <abbrev xmlns:xlink="http://www.w3.org/1999/xlink" xlink:title="ratio of the lengths of the stigma and first submarginal cell" id="ABBRID0EB6CK" xlink:type="simple">SFR</abbrev> 0.86.</p><p><italic>Structure</italic>: terga anteriorly little depressed; <abbrev xmlns:xlink="http://www.w3.org/1999/xlink" xlink:title="basitibial plate" id="ABBRID0EJ6CK" xlink:type="simple">BTP</abbrev> rounded; <abbrev xmlns:xlink="http://www.w3.org/1999/xlink" xlink:title="basitibial plate" id="ABBRID0EN6CK" xlink:type="simple">BTP</abbrev>/tibial length ratio 0.16; inner hind tibial spur pectinate with 4 large spines.</p><p><italic>Sculpture</italic>: scutum smooth, closely punctate; metapostnotum minute shallow pit-reticulate; <abbrev xmlns:xlink="http://www.w3.org/1999/xlink" xlink:title="first metasomal terga" id="ABBRID0EV6CK" xlink:type="simple">T1</abbrev> lineo-reticulate, <abbrev xmlns:xlink="http://www.w3.org/1999/xlink" xlink:title="second metasomal terga" id="ABBRID0EZ6CK" xlink:type="simple">T2</abbrev>–3 transverse lineo-reticulate; clypeus smooth, openly to closely punctate , ventral margin narrow brown; supraclypeal area smooth, openly to closely punctate; ocellocular area dull, finely pit-reticulate; frons smooth openly to closely punctate; scape shiny but not smooth.</p><p><italic>Coloration</italic>: terga anteriorly brown, posterior margins wide, transparent orange; white lateral hair bands on <abbrev xmlns:xlink="http://www.w3.org/1999/xlink" xlink:title="second metasomal terga" id="ABBRID0EBADK" xlink:type="simple">T2</abbrev>–3, T4 entire; scopa white; mandibles brown with dark tip; labrum brown; scape black; flagellum brown-black.</p><p><italic>Pubescence</italic>: scutum: short, close, brown; scutellum: short, close, brown; <abbrev xmlns:xlink="http://www.w3.org/1999/xlink" xlink:title="second metasomal sterna" id="ABBRID0EJADK" xlink:type="simple">S2</abbrev>–4 with rows of long openly spaced branched hairs, S5 with fringe of closely spaced branched hairs.</p></tp:treatment-sec><tp:treatment-sec sec-type="description" id="SECID0ENADK"><title>Description.</title><p>Male: measurements: body length: 5.9 mm; head width: 1.85 mm. <italic>Relative head measurements</italic>: <abbrev xmlns:xlink="http://www.w3.org/1999/xlink" xlink:title="head width" id="ABBRID0EVADK" xlink:type="simple">HW</abbrev> 50, <abbrev xmlns:xlink="http://www.w3.org/1999/xlink" xlink:title="antennal socket diameter" id="ABBRID0EZADK" xlink:type="simple">ASD</abbrev> 2.8, <abbrev xmlns:xlink="http://www.w3.org/1999/xlink" xlink:title="antennocular distance" id="ABBRID0E4ADK" xlink:type="simple">AOD</abbrev> 7.3, <abbrev xmlns:xlink="http://www.w3.org/1999/xlink" xlink:title="head length" id="ABBRID0EBBDK" xlink:type="simple">HL</abbrev> 41, <abbrev xmlns:xlink="http://www.w3.org/1999/xlink" xlink:title="interantennal distance" id="ABBRID0EFBDK" xlink:type="simple">IAD</abbrev> 8.7, <abbrev xmlns:xlink="http://www.w3.org/1999/xlink" xlink:title="lower face width, measured between lowest eye margins" id="ABBRID0EJBDK" xlink:type="simple">LFW</abbrev> 28, <abbrev xmlns:xlink="http://www.w3.org/1999/xlink" xlink:title="ocellantennal distance" id="ABBRID0ENBDK" xlink:type="simple">OAD</abbrev> 15, <abbrev xmlns:xlink="http://www.w3.org/1999/xlink" xlink:title="ocellocular distance" id="ABBRID0ERBDK" xlink:type="simple">OOD</abbrev> 10.3, <abbrev xmlns:xlink="http://www.w3.org/1999/xlink" xlink:title="width of ocellar cluster" id="ABBRID0EVBDK" xlink:type="simple">OW</abbrev> 18, <abbrev xmlns:xlink="http://www.w3.org/1999/xlink" xlink:title="upper face width, measured between upper eye margins" id="ABBRID0EZBDK" xlink:type="simple">UFW</abbrev> 36, <abbrev xmlns:xlink="http://www.w3.org/1999/xlink" xlink:title="head width" id="ABBRID0E4BDK" xlink:type="simple">HW</abbrev>/<abbrev xmlns:xlink="http://www.w3.org/1999/xlink" xlink:title="head length" id="ABBRID0EBCDK" xlink:type="simple">HL</abbrev> 1.2, <abbrev xmlns:xlink="http://www.w3.org/1999/xlink" xlink:title="lower face width, measured between lowest eye margins" id="ABBRID0EFCDK" xlink:type="simple">LFW</abbrev>/<abbrev xmlns:xlink="http://www.w3.org/1999/xlink" xlink:title="upper face width, measured between upper eye margins" id="ABBRID0EJCDK" xlink:type="simple">UFW</abbrev> 0.8. <italic>Relative wing measurements</italic>: <abbrev xmlns:xlink="http://www.w3.org/1999/xlink" xlink:title="ratio of stigma length and marginal cell length measured on wing costa" id="ABBRID0EPCDK" xlink:type="simple">MSR</abbrev> 1.24, <abbrev xmlns:xlink="http://www.w3.org/1999/xlink" xlink:title="ratio of the lengths of the first submarginal cell and second submarginal cell" id="ABBRID0ETCDK" xlink:type="simple">FSR</abbrev> 0.93, <abbrev xmlns:xlink="http://www.w3.org/1999/xlink" xlink:title="ratio of the lengths of the stigma and first submarginal cell" id="ABBRID0EXCDK" xlink:type="simple">SFR</abbrev> 1.00.</p><p><italic>Structure</italic>: terga anteriorly little depressed; <abbrev xmlns:xlink="http://www.w3.org/1999/xlink" xlink:title="basitibial plate" id="ABBRID0E6CDK" xlink:type="simple">BTP</abbrev> rounded; F4–11 about as wide as long. S7: dorsal apical lobe absent, ventral apical lobe large, with robust simple setae on ventral apical lobe.</p><p><italic>Sculpture</italic>: scutum smooth with microsculpture, sparsely punctate; metapostnotum dullish, minute shallow pit-reticulate, some transverse striation medio-anteriorly; <abbrev xmlns:xlink="http://www.w3.org/1999/xlink" xlink:title="first metasomal terga" id="ABBRID0EHDDK" xlink:type="simple">T1</abbrev> lineo-reticulate, <abbrev xmlns:xlink="http://www.w3.org/1999/xlink" xlink:title="second metasomal terga" id="ABBRID0ELDDK" xlink:type="simple">T2</abbrev>–3 transverse lineo-reticulate; clypeus smooth, openly to closely punctate ; supraclypeal area smooth, openly to closely punctate ; ocellocular area shiny, micro-reticulate; frons smooth openly to closely punctate; scape dull.</p><p><italic>Coloration</italic>: terga anteriorly brown-black, posterior margins wide, transparent orange; mandibles brown with reddish tip; labrum black; scape brown-black; flagellum brown.</p><p><italic>Pubescence</italic>: scutum: long, open, whitish; scutellum: long, open, whitish; scape with white, plumose pubescence.</p></tp:treatment-sec><tp:treatment-sec sec-type="Flower records" id="SECID0EXDDK"><title>Flower records.</title><p><italic><tp:taxon-name><tp:taxon-name-part taxon-name-part-type="genus" reg="Helipterum">Helipterum</tp:taxon-name-part><tp:taxon-name-part taxon-name-part-type="species" reg="craspedioides">craspedioides</tp:taxon-name-part></tp:taxon-name></italic> (<tp:taxon-name><tp:taxon-name-part taxon-name-part-type="family">Asteraceae</tp:taxon-name-part></tp:taxon-name>), <italic><tp:taxon-name><tp:taxon-name-part taxon-name-part-type="genus" reg="Helichrysum">Helichrysum</tp:taxon-name-part></tp:taxon-name></italic>? sp. (<tp:taxon-name><tp:taxon-name-part taxon-name-part-type="family">Asteraceae</tp:taxon-name-part></tp:taxon-name>), <italic><tp:taxon-name><tp:taxon-name-part taxon-name-part-type="genus" reg="Podolepis">Podolepis</tp:taxon-name-part><tp:taxon-name-part taxon-name-part-type="species" reg="canescens">canescens</tp:taxon-name-part></tp:taxon-name></italic> (<tp:taxon-name><tp:taxon-name-part taxon-name-part-type="family">Asteraceae</tp:taxon-name-part></tp:taxon-name>), <italic><tp:taxon-name><tp:taxon-name-part taxon-name-part-type="genus" reg="Schoenia">Schoenia</tp:taxon-name-part><tp:taxon-name-part taxon-name-part-type="species" reg="cassiniana">cassiniana</tp:taxon-name-part></tp:taxon-name></italic> (<tp:taxon-name><tp:taxon-name-part taxon-name-part-type="family">Asteraceae</tp:taxon-name-part></tp:taxon-name>).</p></tp:treatment-sec><tp:treatment-sec sec-type="distribution" id="SECID0EZFDK"><title>Distribution.</title><p>Figure <xref ref-type="fig" rid="F24">24F</xref>.</p><fig id="F24" position="float" orientation="portrait"><label>Figure 24.</label><caption><p><tp:taxon-name><tp:taxon-name-part taxon-name-part-type="genus" reg="Leioproctus">Leioproctus</tp:taxon-name-part> (<tp:taxon-name-part taxon-name-part-type="subgenus" reg="Colletellus">Colletellus</tp:taxon-name-part>) <tp:taxon-name-part taxon-name-part-type="species" reg="pilotapilus">pilotapilus</tp:taxon-name-part></tp:taxon-name> Leijs, sp. n. ♀ holotype and ♂ allotype. Scale bar: 0.1 mm (<bold>L, M, N</bold>).</p></caption><graphic xmlns:xlink="http://www.w3.org/1999/xlink" xlink:href="zookeys-811-109-g024.jpg" position="float" orientation="portrait" xlink:type="simple" id="oo_253811.jpg"/></fig></tp:treatment-sec><tp:treatment-sec sec-type="etymology" id="SECID0EAHDK"><title>Etymology.</title><p>The specific epithet refers to the dense and short pubescence on the scutum.</p></tp:treatment-sec></tp:taxon-treatment>
