# Supplementary material for: Twenty six new species of Leioproctus (Colletellus): Australian Neopasiphaeinae, all but one with two submarginal cells (Hymenoptera, Colletidae, Leioproctus)
Source: Zookeys. 2018 Dec 31;(811):109–68. doi: 10.3897/zookeys.811.28924 (PMC6323115; doi:10.3897/zookeys.811.28924)
Supplement: XML Treatment for Leioproctus (Colletellus) rubicundus [file zookeys.811.28924-treatment23.xml]

<!DOCTYPE tp:taxon-treatment
  PUBLIC "-//TaxonX//DTD Taxonomic Treatment Publishing DTD v0 20100105//EN" "tax-treatment-NSO.dtd">
<tp:taxon-treatment xmlns:tp="http://www.plazi.org/taxpub"><tp:treatment-meta><kwd-group><label>Taxon classification</label><kwd><named-content xmlns:xlink="http://www.w3.org/1999/xlink" content-type="kingdom">Animalia</named-content></kwd><kwd><named-content xmlns:xlink="http://www.w3.org/1999/xlink" content-type="order">Hymenoptera</named-content></kwd><kwd><named-content xmlns:xlink="http://www.w3.org/1999/xlink" content-type="family">Colletidae</named-content></kwd></kwd-group><mixed-citation publication-type="journal"><person-group><name><surname>Leijs</surname><given-names>Remko</given-names></name><name><surname>Dorey</surname><given-names>James</given-names></name><name><surname>Hogendoorn</surname><given-names>Katja</given-names></name></person-group><article-title>Twenty six new species of <tp:taxon-name><tp:taxon-name-part taxon-name-part-type="genus" reg="Leioproctus">Leioproctus</tp:taxon-name-part> (<tp:taxon-name-part taxon-name-part-type="subgenus" reg="Colletellus">Colletellus</tp:taxon-name-part>)</tp:taxon-name>: Australian <tp:taxon-name><tp:taxon-name-part taxon-name-part-type="family">Neopasiphaeinae</tp:taxon-name-part></tp:taxon-name>, all but one with two submarginal cells (<tp:taxon-name><tp:taxon-name-part taxon-name-part-type="order">Hymenoptera</tp:taxon-name-part></tp:taxon-name>, <tp:taxon-name><tp:taxon-name-part taxon-name-part-type="family">Colletidae</tp:taxon-name-part></tp:taxon-name>, <italic><tp:taxon-name><tp:taxon-name-part taxon-name-part-type="genus" reg="Leioproctus">Leioproctus</tp:taxon-name-part></tp:taxon-name></italic>)</article-title><source>Zookeys</source><day>31</day><month>12</month><year>2018</year><volume>2018</volume><issue>811</issue><fpage>109</fpage><lpage>168</lpage><pub-id pub-id-type="doi">10.3897/zookeys.811.28924</pub-id></mixed-citation></tp:treatment-meta><tp:nomenclature><tp:taxon-name><tp:taxon-name-part taxon-name-part-type="genus" reg="Leioproctus">Leioproctus</tp:taxon-name-part> (<tp:taxon-name-part taxon-name-part-type="subgenus" reg="Colletellus">Colletellus</tp:taxon-name-part>) <tp:taxon-name-part taxon-name-part-type="species" reg="rubicundus">rubicundus</tp:taxon-name-part><object-id xmlns:xlink="http://www.w3.org/1999/xlink" content-type="zoobank" xlink:type="simple">http://zoobank.org/A33ADBE8-8CF0-487B-9D54-F79F69DA6F42</object-id></tp:taxon-name><tp:taxon-authority>Leijs</tp:taxon-authority><tp:taxon-status xmlns:xlink="http://www.w3.org/1999/xlink" xlink:type="simple">sp. n.</tp:taxon-status><xref ref-type="fig" rid="F2">Figures 2A</xref><xref ref-type="fig" rid="F26">, 26A–N</xref></tp:nomenclature><tp:treatment-sec sec-type="material" id="SECID0ECQDK"><title>Specimens examined.</title><p>(2♂, 5♀): Holotype female, Bon Bon Stn (<named-content xmlns:xlink="http://www.w3.org/1999/xlink" content-type="dwc:verbatimCoordinates" xlink:type="simple"><named-content content-type="geo-json" specific-use="{&#34;type&#34;:&#34;Point&#34;,&#34;coordinates&#34;:[135.384100,-30.778900]}" id="NCID0ELQDK" xlink:type="simple">30.7789S; 135.3841E</named-content></named-content>), 26 Oct. 2010, Leijs, R., on <italic><tp:taxon-name><tp:taxon-name-part taxon-name-part-type="genus" reg="Angianthus">Angianthus</tp:taxon-name-part><tp:taxon-name-part taxon-name-part-type="species" reg="brachypappus">brachypappus</tp:taxon-name-part></tp:taxon-name></italic>, <named-content xmlns:xlink="http://www.w3.org/1999/xlink" content-type="dwc:institutional_code" xlink:type="simple">SAMA</named-content> 32-033488 AUSBS145-12/RL1630A;</p><p>Allotype male, Pernatty Stn, North Tiffin Hill (<named-content xmlns:xlink="http://www.w3.org/1999/xlink" content-type="dwc:verbatimCoordinates" xlink:type="simple"><named-content content-type="geo-json" specific-use="{&#34;type&#34;:&#34;Point&#34;,&#34;coordinates&#34;:[137.745400,-31.482600]}" id="NCID0EFRDK" xlink:type="simple">31.4826S; 137.7454E</named-content></named-content>), 05 Sep. 2016, Leijs, R., on <italic><tp:taxon-name><tp:taxon-name-part taxon-name-part-type="genus" reg="Gunniopsis">Gunniopsis</tp:taxon-name-part></tp:taxon-name></italic>, <named-content xmlns:xlink="http://www.w3.org/1999/xlink" content-type="dwc:institutional_code" xlink:type="simple">SAMA</named-content> 32-033492, KR4734;</p><p>Paratypes 2 females, <named-content xmlns:xlink="http://www.w3.org/1999/xlink" content-type="dwc:institutional_code" xlink:type="simple">SAMA</named-content> 32-033487, 89; BOLD: AUSBS139-12/RL1631; AUSBS144-12/RL1631B same locality data as holotype; 2 females, 1 male, Pernatty Stn, North Tiffin Hill (<named-content xmlns:xlink="http://www.w3.org/1999/xlink" content-type="dwc:verbatimCoordinates" xlink:type="simple"><named-content content-type="geo-json" specific-use="{&#34;type&#34;:&#34;Point&#34;,&#34;coordinates&#34;:[137.745400,-31.482600]}" id="NCID0EASDK" xlink:type="simple">31.4826S; 137.7454E</named-content></named-content>), 05 Sep. 2016, Leijs, R., on <italic><tp:taxon-name><tp:taxon-name-part taxon-name-part-type="genus" reg="Gunniopsis">Gunniopsis</tp:taxon-name-part></tp:taxon-name></italic>, <named-content xmlns:xlink="http://www.w3.org/1999/xlink" content-type="dwc:institutional_code" xlink:type="simple">SAMA</named-content> 32-033490,91,93 KR4732,33,35; 1 female, from salt lake, SA, (<named-content xmlns:xlink="http://www.w3.org/1999/xlink" content-type="dwc:verbatimCoordinates" xlink:type="simple"><named-content content-type="geo-json" specific-use="{&#34;type&#34;:&#34;Point&#34;,&#34;coordinates&#34;:[134.304200,-30.816100]}" id="NCID0EUSDK" xlink:type="simple">30.8161S; 134.3042E</named-content></named-content>), P. Hudson.</p></tp:treatment-sec><tp:treatment-sec sec-type="diagnosis" id="SECID0EZSDK"><title>Diagnosis.</title><p>First recurrent vein meeting to the first submarginal cross vein, ocellocular area smooth, without punctures, metapostnotum smooth, shiny, horizontal part shorter than vertical, <abbrev xmlns:xlink="http://www.w3.org/1999/xlink" xlink:title="second metasomal terga" id="ABBRID0E6SDK" xlink:type="simple">T2</abbrev>–4 with semi erect hairs on posterior margins, female BTB rounded, inner hind tibial spur pectinate.</p></tp:treatment-sec><tp:treatment-sec sec-type="description" id="SECID0EDTDK"><title>Description.</title><p>Female holotype: body length: 6.1 mm; head width: 2.1 mm. <italic>Relative head measurements</italic>: <abbrev xmlns:xlink="http://www.w3.org/1999/xlink" xlink:title="head width" id="ABBRID0ELTDK" xlink:type="simple">HW</abbrev> 50, <abbrev xmlns:xlink="http://www.w3.org/1999/xlink" xlink:title="antennal socket diameter" id="ABBRID0EPTDK" xlink:type="simple">ASD</abbrev> 3.0, <abbrev xmlns:xlink="http://www.w3.org/1999/xlink" xlink:title="antennocular distance" id="ABBRID0ETTDK" xlink:type="simple">AOD</abbrev> 8.9, <abbrev xmlns:xlink="http://www.w3.org/1999/xlink" xlink:title="head length" id="ABBRID0EXTDK" xlink:type="simple">HL</abbrev> 34, <abbrev xmlns:xlink="http://www.w3.org/1999/xlink" xlink:title="interantennal distance" id="ABBRID0E2TDK" xlink:type="simple">IAD</abbrev> 8.6, <abbrev xmlns:xlink="http://www.w3.org/1999/xlink" xlink:title="lower face width, measured between lowest eye margins" id="ABBRID0E6TDK" xlink:type="simple">LFW</abbrev> 33, <abbrev xmlns:xlink="http://www.w3.org/1999/xlink" xlink:title="ocellantennal distance" id="ABBRID0EDUDK" xlink:type="simple">OAD</abbrev> 15, <abbrev xmlns:xlink="http://www.w3.org/1999/xlink" xlink:title="ocellocular distance" id="ABBRID0EHUDK" xlink:type="simple">OOD</abbrev> 9.0, <abbrev xmlns:xlink="http://www.w3.org/1999/xlink" xlink:title="width of ocellar cluster" id="ABBRID0ELUDK" xlink:type="simple">OW</abbrev> 18, <abbrev xmlns:xlink="http://www.w3.org/1999/xlink" xlink:title="upper face width, measured between upper eye margins" id="ABBRID0EPUDK" xlink:type="simple">UFW</abbrev> 35, <abbrev xmlns:xlink="http://www.w3.org/1999/xlink" xlink:title="head width" id="ABBRID0ETUDK" xlink:type="simple">HW</abbrev>/<abbrev xmlns:xlink="http://www.w3.org/1999/xlink" xlink:title="head length" id="ABBRID0EXUDK" xlink:type="simple">HL</abbrev> 1.5, <abbrev xmlns:xlink="http://www.w3.org/1999/xlink" xlink:title="lower face width, measured between lowest eye margins" id="ABBRID0E2UDK" xlink:type="simple">LFW</abbrev>/<abbrev xmlns:xlink="http://www.w3.org/1999/xlink" xlink:title="upper face width, measured between upper eye margins" id="ABBRID0E6UDK" xlink:type="simple">UFW</abbrev> 0.9. <italic>Relative wing measurements</italic>: <abbrev xmlns:xlink="http://www.w3.org/1999/xlink" xlink:title="ratio of stigma length and marginal cell length measured on wing costa" id="ABBRID0EFVDK" xlink:type="simple">MSR</abbrev> 1.63, <abbrev xmlns:xlink="http://www.w3.org/1999/xlink" xlink:title="ratio of the lengths of the first submarginal cell and second submarginal cell" id="ABBRID0EJVDK" xlink:type="simple">FSR</abbrev> 1.72, <abbrev xmlns:xlink="http://www.w3.org/1999/xlink" xlink:title="ratio of the lengths of the stigma and first submarginal cell" id="ABBRID0ENVDK" xlink:type="simple">SFR</abbrev> 0.84.</p><p><italic>Structure</italic>: terga anteriorly not depressed; <abbrev xmlns:xlink="http://www.w3.org/1999/xlink" xlink:title="basitibial plate" id="ABBRID0EVVDK" xlink:type="simple">BTP</abbrev> rounded; <abbrev xmlns:xlink="http://www.w3.org/1999/xlink" xlink:title="basitibial plate" id="ABBRID0EZVDK" xlink:type="simple">BTP</abbrev>/tibial length ratio 0.21; inner hind tibial spur pectinate with 10 teeth.</p><p><italic>Sculpture</italic>: scutum smooth with sparse punctures; metapostnotum smooth, shiny, horizontal part shorter than vertical; <abbrev xmlns:xlink="http://www.w3.org/1999/xlink" xlink:title="first metasomal terga" id="ABBRID0EBWDK" xlink:type="simple">T1</abbrev> lineo-reticulate, <abbrev xmlns:xlink="http://www.w3.org/1999/xlink" xlink:title="second metasomal terga" id="ABBRID0EFWDK" xlink:type="simple">T2</abbrev>–3 transverse lineo-reticulate; clypeus shiny, closely punctate, orange anterior rim; supraclypeal area shiny, closely punctate; ocellocular area smooth, shiny; frons smooth openly to sparsely punctate; scape shiny, sparsely punctate.</p><p><italic>Coloration</italic>: terga anteriorly orange, laterally brown medially, posteriorly orange, transparent posterior margins, no adpressed hair bands; scopa white; mandibles orange with brown tip; flagellum <abbrev xmlns:xlink="http://www.w3.org/1999/xlink" xlink:title="first flagellar segment" id="ABBRID0ENWDK" xlink:type="simple">F1</abbrev>–3 black, F4–10 orange/brown below; scape black.</p><p><italic>Pubescence</italic>: scutum: dispersed, medium length, branched; scutellum: dispersed, medium length, branched; metanotum: dispersed, medium length, branched; <abbrev xmlns:xlink="http://www.w3.org/1999/xlink" xlink:title="second metasomal sterna" id="ABBRID0EVWDK" xlink:type="simple">S2</abbrev>–4 hair bands, long, branched.</p></tp:treatment-sec><tp:treatment-sec sec-type="description" id="SECID0EZWDK"><title>Description.</title><p>Male allotype: body length: 5.5 mm; head width: 1.7 mm. <italic>Relative head measurements</italic>: <abbrev xmlns:xlink="http://www.w3.org/1999/xlink" xlink:title="head width" id="ABBRID0EBXDK" xlink:type="simple">HW</abbrev> 50, <abbrev xmlns:xlink="http://www.w3.org/1999/xlink" xlink:title="antennal socket diameter" id="ABBRID0EFXDK" xlink:type="simple">ASD</abbrev> 2.5, <abbrev xmlns:xlink="http://www.w3.org/1999/xlink" xlink:title="antennocular distance" id="ABBRID0EJXDK" xlink:type="simple">AOD</abbrev> 7.9, <abbrev xmlns:xlink="http://www.w3.org/1999/xlink" xlink:title="head length" id="ABBRID0ENXDK" xlink:type="simple">HL</abbrev> 38, <abbrev xmlns:xlink="http://www.w3.org/1999/xlink" xlink:title="interantennal distance" id="ABBRID0ERXDK" xlink:type="simple">IAD</abbrev> 9.4, <abbrev xmlns:xlink="http://www.w3.org/1999/xlink" xlink:title="lower face width, measured between lowest eye margins" id="ABBRID0EVXDK" xlink:type="simple">LFW</abbrev> 27, <abbrev xmlns:xlink="http://www.w3.org/1999/xlink" xlink:title="ocellantennal distance" id="ABBRID0EZXDK" xlink:type="simple">OAD</abbrev> 15, <abbrev xmlns:xlink="http://www.w3.org/1999/xlink" xlink:title="ocellocular distance" id="ABBRID0E4XDK" xlink:type="simple">OOD</abbrev> 8.6, <abbrev xmlns:xlink="http://www.w3.org/1999/xlink" xlink:title="width of ocellar cluster" id="ABBRID0EBYDK" xlink:type="simple">OW</abbrev> 17, <abbrev xmlns:xlink="http://www.w3.org/1999/xlink" xlink:title="upper face width, measured between upper eye margins" id="ABBRID0EFYDK" xlink:type="simple">UFW</abbrev> 33, <abbrev xmlns:xlink="http://www.w3.org/1999/xlink" xlink:title="head width" id="ABBRID0EJYDK" xlink:type="simple">HW</abbrev>/<abbrev xmlns:xlink="http://www.w3.org/1999/xlink" xlink:title="head length" id="ABBRID0ENYDK" xlink:type="simple">HL</abbrev> 1.3, <abbrev xmlns:xlink="http://www.w3.org/1999/xlink" xlink:title="lower face width, measured between lowest eye margins" id="ABBRID0ERYDK" xlink:type="simple">LFW</abbrev>/<abbrev xmlns:xlink="http://www.w3.org/1999/xlink" xlink:title="upper face width, measured between upper eye margins" id="ABBRID0EVYDK" xlink:type="simple">UFW</abbrev> 0.8. <italic>Relative wing measurements</italic>: <abbrev xmlns:xlink="http://www.w3.org/1999/xlink" xlink:title="ratio of stigma length and marginal cell length measured on wing costa" id="ABBRID0E2YDK" xlink:type="simple">MSR</abbrev> 1.72, <abbrev xmlns:xlink="http://www.w3.org/1999/xlink" xlink:title="ratio of the lengths of the first submarginal cell and second submarginal cell" id="ABBRID0E6YDK" xlink:type="simple">FSR</abbrev> 1.39, <abbrev xmlns:xlink="http://www.w3.org/1999/xlink" xlink:title="ratio of the lengths of the stigma and first submarginal cell" id="ABBRID0EDZDK" xlink:type="simple">SFR</abbrev> 1.00.</p><p><italic>Structure</italic>: terga anteriorly not depressed; <abbrev xmlns:xlink="http://www.w3.org/1999/xlink" xlink:title="basitibial plate" id="ABBRID0ELZDK" xlink:type="simple">BTP</abbrev> rounded; flagellum <abbrev xmlns:xlink="http://www.w3.org/1999/xlink" xlink:title="first flagellar segment" id="ABBRID0EPZDK" xlink:type="simple">F1</abbrev>–3 black, F 4–11 brown below, shorter than wide.</p><p><italic>Sculpture</italic>: scutum smooth with almost no punctures; metapostnotum shiny with microsculpture, horizontal part shorter than vertical; <abbrev xmlns:xlink="http://www.w3.org/1999/xlink" xlink:title="first metasomal terga" id="ABBRID0EXZDK" xlink:type="simple">T1</abbrev> lineo-reticulate, <abbrev xmlns:xlink="http://www.w3.org/1999/xlink" xlink:title="second metasomal terga" id="ABBRID0E2ZDK" xlink:type="simple">T2</abbrev>–3 transverse lineo-reticulate; clypeus shiny, closely punctate; supraclypeal area shiny, closely punctate; ocellocular area smooth, shiny, almost no punctures; frons smooth, openly to closely punctate; scape shiny, sparsely punctate.</p><p><italic>Coloration</italic>: terga anteriorly black, posterior margins transparent orange; mandibles black with brown tip; scape black.</p><p><italic>Pubescence</italic>: scutum: white, dispersed, medium length, branched; scutellum: white, dispersed, medium length, branched; <abbrev xmlns:xlink="http://www.w3.org/1999/xlink" xlink:title="second metasomal sterna" id="ABBRID0EH1DK" xlink:type="simple">S2</abbrev>–4 short dense apical hair bands.</p><!--PageBreak--><!--PageBreak--><p>S7: dorsal apical lobe absent, ventral apical lobe large, branched setae present on apico-medial area of ventral apical lobe.</p></tp:treatment-sec><tp:treatment-sec sec-type="remarks" id="SECID0EO1DK"><title>Remarks.</title><p>Three specimens have been DNA barcoded, accessible through the following links:</p><p>
            <ext-link xmlns:xlink="http://www.w3.org/1999/xlink" xlink:type="simple" ext-link-type="uri" xlink:href="http://www.boldsystems.org/index.php/Public_RecordView?processid=AUSBS139-12">http://www.boldsystems.org/index.php/Public_RecordView?processid=AUSBS139-12</ext-link>
          </p><p>
            <ext-link xmlns:xlink="http://www.w3.org/1999/xlink" xlink:type="simple" ext-link-type="uri" xlink:href="http://www.boldsystems.org/index.php/Public_RecordView?processid=AUSBS144-12">http://www.boldsystems.org/index.php/Public_RecordView?processid=AUSBS144-12</ext-link>
          </p><p>
            <ext-link xmlns:xlink="http://www.w3.org/1999/xlink" xlink:type="simple" ext-link-type="uri" xlink:href="http://www.boldsystems.org/index.php/Public_RecordView?processid=AUSBS145-12">http://www.boldsystems.org/index.php/Public_RecordView?processid=AUSBS145-12</ext-link>
          </p></tp:treatment-sec><tp:treatment-sec sec-type="Flower records" id="SECID0EI2DK"><title>Flower records.</title><p><italic><tp:taxon-name><tp:taxon-name-part taxon-name-part-type="genus" reg="Angianthus">Angianthus</tp:taxon-name-part><tp:taxon-name-part taxon-name-part-type="species" reg="brachypappus">brachypappus</tp:taxon-name-part></tp:taxon-name></italic> (<tp:taxon-name><tp:taxon-name-part taxon-name-part-type="family">Asteraceae</tp:taxon-name-part></tp:taxon-name>), <italic><tp:taxon-name><tp:taxon-name-part taxon-name-part-type="genus" reg="Gunniopsis">Gunniopsis</tp:taxon-name-part></tp:taxon-name></italic> sp. (<tp:taxon-name><tp:taxon-name-part taxon-name-part-type="family">Aizoaceae</tp:taxon-name-part></tp:taxon-name>).</p></tp:treatment-sec><tp:treatment-sec sec-type="distribution" id="SECID0EK3DK"><title>Distribution.</title><p>Figure <xref ref-type="fig" rid="F26">26F</xref>.</p><fig id="F26" position="float" orientation="portrait"><label>Figure 26.</label><caption><p><tp:taxon-name><tp:taxon-name-part taxon-name-part-type="genus" reg="Leioproctus">Leioproctus</tp:taxon-name-part> (<tp:taxon-name-part taxon-name-part-type="subgenus" reg="Colletellus">Colletellus</tp:taxon-name-part>) <tp:taxon-name-part taxon-name-part-type="species" reg="rubicundus">rubicundus</tp:taxon-name-part></tp:taxon-name> Leijs, sp. n. ♀ holotype and ♂ allotype. Scale bar: 0.1 mm (<bold>L, M, N</bold>).</p></caption><graphic xmlns:xlink="http://www.w3.org/1999/xlink" xlink:href="zookeys-811-109-g026.jpg" position="float" orientation="portrait" xlink:type="simple" id="oo_253813.jpg"/></fig></tp:treatment-sec><tp:treatment-sec sec-type="etymology" id="SECID0ER4DK"><title>Etymology.</title><p>The specific epithet refers to the colour of the female metasoma.</p></tp:treatment-sec><tp:treatment-sec><!--Section generated to contain objects referenced in tp:taxon-treatment.--><fig id="F2" position="float" orientation="portrait"><label>Figure 2.</label><caption><p>Variation in wing venation.</p></caption><graphic xmlns:xlink="http://www.w3.org/1999/xlink" xlink:href="zookeys-811-109-g002.jpg" position="float" orientation="portrait" xlink:type="simple" id="oo_253789.jpg"/></fig></tp:treatment-sec></tp:taxon-treatment>
