# Supplementary material for: Twenty six new species of Leioproctus (Colletellus): Australian Neopasiphaeinae, all but one with two submarginal cells (Hymenoptera, Colletidae, Leioproctus)
Source: Zookeys. 2018 Dec 31;(811):109–68. doi: 10.3897/zookeys.811.28924 (PMC6323115; doi:10.3897/zookeys.811.28924)
Supplement: XML Treatment for Leioproctus (Colletellus) rubricinctus [file zookeys.811.28924-treatment24.xml]

<!DOCTYPE tp:taxon-treatment
  PUBLIC "-//TaxonX//DTD Taxonomic Treatment Publishing DTD v0 20100105//EN" "tax-treatment-NSO.dtd">
<tp:taxon-treatment xmlns:tp="http://www.plazi.org/taxpub"><tp:treatment-meta><kwd-group><label>Taxon classification</label><kwd><named-content xmlns:xlink="http://www.w3.org/1999/xlink" content-type="kingdom">Animalia</named-content></kwd><kwd><named-content xmlns:xlink="http://www.w3.org/1999/xlink" content-type="order">Hymenoptera</named-content></kwd><kwd><named-content xmlns:xlink="http://www.w3.org/1999/xlink" content-type="family">Colletidae</named-content></kwd></kwd-group><mixed-citation publication-type="journal"><person-group><name><surname>Leijs</surname><given-names>Remko</given-names></name><name><surname>Dorey</surname><given-names>James</given-names></name><name><surname>Hogendoorn</surname><given-names>Katja</given-names></name></person-group><article-title>Twenty six new species of <tp:taxon-name><tp:taxon-name-part taxon-name-part-type="genus" reg="Leioproctus">Leioproctus</tp:taxon-name-part> (<tp:taxon-name-part taxon-name-part-type="subgenus" reg="Colletellus">Colletellus</tp:taxon-name-part>)</tp:taxon-name>: Australian <tp:taxon-name><tp:taxon-name-part taxon-name-part-type="family">Neopasiphaeinae</tp:taxon-name-part></tp:taxon-name>, all but one with two submarginal cells (<tp:taxon-name><tp:taxon-name-part taxon-name-part-type="order">Hymenoptera</tp:taxon-name-part></tp:taxon-name>, <tp:taxon-name><tp:taxon-name-part taxon-name-part-type="family">Colletidae</tp:taxon-name-part></tp:taxon-name>, <italic><tp:taxon-name><tp:taxon-name-part taxon-name-part-type="genus" reg="Leioproctus">Leioproctus</tp:taxon-name-part></tp:taxon-name></italic>)</article-title><source>Zookeys</source><day>31</day><month>12</month><year>2018</year><volume>2018</volume><issue>811</issue><fpage>109</fpage><lpage>168</lpage><pub-id pub-id-type="doi">10.3897/zookeys.811.28924</pub-id></mixed-citation></tp:treatment-meta><tp:nomenclature><tp:taxon-name><tp:taxon-name-part taxon-name-part-type="genus" reg="Leioproctus">Leioproctus</tp:taxon-name-part> (<tp:taxon-name-part taxon-name-part-type="subgenus" reg="Colletellus">Colletellus</tp:taxon-name-part>) <tp:taxon-name-part taxon-name-part-type="species" reg="rubricinctus">rubricinctus</tp:taxon-name-part><object-id xmlns:xlink="http://www.w3.org/1999/xlink" content-type="zoobank" xlink:type="simple">http://zoobank.org/A754B7A1-FEC3-4602-98A4-1A03EC0FC877</object-id></tp:taxon-name><tp:taxon-authority>Leijs</tp:taxon-authority><tp:taxon-status xmlns:xlink="http://www.w3.org/1999/xlink" xlink:type="simple">sp. n.</tp:taxon-status><xref ref-type="fig" rid="F27">Figure 27A–H</xref><!--PageBreak--></tp:nomenclature><tp:treatment-sec sec-type="material" id="SECID0EG6DK"><title>Specimens examined.</title><p>(10♂): Holotype male, Bullfinch (<named-content xmlns:xlink="http://www.w3.org/1999/xlink" content-type="dwc:verbatimCoordinates" xlink:type="simple"><named-content content-type="geo-json" specific-use="{&#34;type&#34;:&#34;Point&#34;,&#34;coordinates&#34;:[119.114400,-30.579700]}" id="NCID0EP6DK" xlink:type="simple">30.5797S; 119.1144E</named-content></named-content>), 07 Sep. 1979, Houston, T.F. et al., <named-content xmlns:xlink="http://www.w3.org/1999/xlink" content-type="dwc:institutional_code" xlink:type="simple">WAM</named-content> 12357;</p><p>Paratypes 5 males, <named-content xmlns:xlink="http://www.w3.org/1999/xlink" content-type="dwc:institutional_code" xlink:type="simple">WAM</named-content> 12356,58–61 same locality data as holotype; 3 males, Bullfinch (<named-content xmlns:xlink="http://www.w3.org/1999/xlink" content-type="dwc:verbatimCoordinates" xlink:type="simple"><named-content content-type="geo-json" specific-use="{&#34;type&#34;:&#34;Point&#34;,&#34;coordinates&#34;:[119.114400,-30.714700]}" id="NCID0EDAEK" xlink:type="simple">30.7147S; 119.1144E</named-content></named-content>), 07 Sep. 1979, Houston, T.F. et al., on <italic><tp:taxon-name><tp:taxon-name-part taxon-name-part-type="genus" reg="Thryptomene">Thryptomene</tp:taxon-name-part><tp:taxon-name-part taxon-name-part-type="species" reg="tuberculata">tuberculata</tp:taxon-name-part></tp:taxon-name></italic>, <named-content xmlns:xlink="http://www.w3.org/1999/xlink" content-type="dwc:institutional_code" xlink:type="simple">WAM</named-content> 12362–4; 1 male, Kadji Kadji (<named-content xmlns:xlink="http://www.w3.org/1999/xlink" content-type="dwc:verbatimCoordinates" xlink:type="simple"><named-content content-type="geo-json" specific-use="{&#34;type&#34;:&#34;Point&#34;,&#34;coordinates&#34;:[116.458000,-29.183300]}" id="NCID0E2AEK" xlink:type="simple">29.1833S; 116.458E</named-content></named-content>), 19 Sep. 2009, Charles Darwin Bush Blitz, Leijs, R., blue pan trap, <named-content xmlns:xlink="http://www.w3.org/1999/xlink" content-type="dwc:institutional_code" xlink:type="simple">SAMA</named-content> 32-033499/RL1526.</p></tp:treatment-sec><tp:treatment-sec sec-type="diagnosis" id="SECID0EFBEK"><title>Diagnosis.</title><p>Ocellocular area dull, densely punctate and irregular roughened, frons irregular pit-reticulate, terga with pregradular depressions, posterior margins broadly orange transparent, F3–9 longer than wide.</p><p>Female unknown.</p></tp:treatment-sec><tp:treatment-sec sec-type="description" id="SECID0ELBEK"><title>Description.</title><p>Male holotype: body length: 4.9 mm; head width: 1.7 mm. <italic>Relative head measurements</italic>: <abbrev xmlns:xlink="http://www.w3.org/1999/xlink" xlink:title="head width" id="ABBRID0ETBEK" xlink:type="simple">HW</abbrev> 50, <abbrev xmlns:xlink="http://www.w3.org/1999/xlink" xlink:title="antennal socket diameter" id="ABBRID0EXBEK" xlink:type="simple">ASD</abbrev> 3.2, <abbrev xmlns:xlink="http://www.w3.org/1999/xlink" xlink:title="antennocular distance" id="ABBRID0E2BEK" xlink:type="simple">AOD</abbrev> 6.0, <abbrev xmlns:xlink="http://www.w3.org/1999/xlink" xlink:title="head length" id="ABBRID0E6BEK" xlink:type="simple">HL</abbrev> 37, <abbrev xmlns:xlink="http://www.w3.org/1999/xlink" xlink:title="interantennal distance" id="ABBRID0EDCEK" xlink:type="simple">IAD</abbrev> 11.5, <abbrev xmlns:xlink="http://www.w3.org/1999/xlink" xlink:title="lower face width, measured between lowest eye margins" id="ABBRID0EHCEK" xlink:type="simple">LFW</abbrev> 26, <abbrev xmlns:xlink="http://www.w3.org/1999/xlink" xlink:title="ocellantennal distance" id="ABBRID0ELCEK" xlink:type="simple">OAD</abbrev> 14, <abbrev xmlns:xlink="http://www.w3.org/1999/xlink" xlink:title="ocellocular distance" id="ABBRID0EPCEK" xlink:type="simple">OOD</abbrev> 10.9, <abbrev xmlns:xlink="http://www.w3.org/1999/xlink" xlink:title="width of ocellar cluster" id="ABBRID0ETCEK" xlink:type="simple">OW</abbrev> 16, <abbrev xmlns:xlink="http://www.w3.org/1999/xlink" xlink:title="upper face width, measured between upper eye margins" id="ABBRID0EXCEK" xlink:type="simple">UFW</abbrev> 36, <abbrev xmlns:xlink="http://www.w3.org/1999/xlink" xlink:title="head width" id="ABBRID0E2CEK" xlink:type="simple">HW</abbrev>/<abbrev xmlns:xlink="http://www.w3.org/1999/xlink" xlink:title="head length" id="ABBRID0E6CEK" xlink:type="simple">HL</abbrev> 1.3, <abbrev xmlns:xlink="http://www.w3.org/1999/xlink" xlink:title="lower face width, measured between lowest eye margins" id="ABBRID0EDDEK" xlink:type="simple">LFW</abbrev>/<abbrev xmlns:xlink="http://www.w3.org/1999/xlink" xlink:title="upper face width, measured between upper eye margins" id="ABBRID0EHDEK" xlink:type="simple">UFW</abbrev> 0.7. <italic>Relative wing measurements</italic>: <abbrev xmlns:xlink="http://www.w3.org/1999/xlink" xlink:title="ratio of stigma length and marginal cell length measured on wing costa" id="ABBRID0ENDEK" xlink:type="simple">MSR</abbrev> 1.56, <abbrev xmlns:xlink="http://www.w3.org/1999/xlink" xlink:title="ratio of the lengths of the first submarginal cell and second submarginal cell" id="ABBRID0ERDEK" xlink:type="simple">FSR</abbrev> 1.00, <abbrev xmlns:xlink="http://www.w3.org/1999/xlink" xlink:title="ratio of the lengths of the stigma and first submarginal cell" id="ABBRID0EVDEK" xlink:type="simple">SFR</abbrev> 1.04.</p><p><italic>Structure</italic>: terga anteriorly depressed; <abbrev xmlns:xlink="http://www.w3.org/1999/xlink" xlink:title="basitibial plate" id="ABBRID0E4DEK" xlink:type="simple">BTP</abbrev> rounded; flagellum <abbrev xmlns:xlink="http://www.w3.org/1999/xlink" xlink:title="first flagellar segment" id="ABBRID0EBEEK" xlink:type="simple">F1</abbrev>=<abbrev xmlns:xlink="http://www.w3.org/1999/xlink" xlink:title="second flagellar segment" id="ABBRID0EFEEK" xlink:type="simple">F2</abbrev>, long, F3–9 longer than wide. S7: dorsal apical lobe absent, ventral apical lobe large, branched setae present on posterior area of dorsal subcentral ridge.</p><p><italic>Sculpture</italic>: scutum dull, transverse lineo-reticulate and openly punctate; metapostnotum pit-reticulate; <abbrev xmlns:xlink="http://www.w3.org/1999/xlink" xlink:title="first metasomal terga" id="ABBRID0ENEEK" xlink:type="simple">T1</abbrev> lineo-reticulate, <abbrev xmlns:xlink="http://www.w3.org/1999/xlink" xlink:title="second metasomal terga" id="ABBRID0EREEK" xlink:type="simple">T2</abbrev>–3 transverse lineo-reticulate; clypeus dull, finely irregularly roughened; supraclypeal area somewhat shiny, finely irregularly roughened; scape short, dull; ocellocular area dull, densely punctate and irregularly roughened; frons irregular pit-reticulate.</p><p><italic>Coloration</italic>: terga anteriorly orange, posterior margins transparent orange; labrum orange; mandibles black with red-brown tip.</p><!--PageBreak--><p><italic>Pubescence</italic>: scutum: short, fine and dispersed, long, off-white; scutellum: short, fine, with dispersed, long off-white; scape with long white pubescence.</p></tp:treatment-sec><tp:treatment-sec sec-type="Flower records" id="SECID0E5EEK"><title>Flower records.</title><p><italic><tp:taxon-name><tp:taxon-name-part taxon-name-part-type="genus" reg="Thryptomene">Thryptomene</tp:taxon-name-part><tp:taxon-name-part taxon-name-part-type="species" reg="tuberculate">tuberculate</tp:taxon-name-part></tp:taxon-name></italic> (<tp:taxon-name>Myrtacea</tp:taxon-name>).</p></tp:treatment-sec><tp:treatment-sec sec-type="distribution" id="SECID0ESFEK"><title>Distribution.</title><p>Figure <xref ref-type="fig" rid="F27">27H</xref>.</p><fig id="F27" position="float" orientation="portrait"><label>Figure 27.</label><caption><p><tp:taxon-name><tp:taxon-name-part taxon-name-part-type="genus" reg="Leioproctus">Leioproctus</tp:taxon-name-part> (<tp:taxon-name-part taxon-name-part-type="subgenus" reg="Colletellus">Colletellus</tp:taxon-name-part>) <tp:taxon-name-part taxon-name-part-type="species" reg="rubricinctus">rubricinctus</tp:taxon-name-part></tp:taxon-name> Leijs, sp. n. ♂ holotype. Scale bar: 0.1 mm (<bold>F, G</bold>).</p></caption><graphic xmlns:xlink="http://www.w3.org/1999/xlink" xlink:href="zookeys-811-109-g027.jpg" position="float" orientation="portrait" xlink:type="simple" id="oo_253814.jpg"/></fig></tp:treatment-sec><tp:treatment-sec sec-type="etymology" id="SECID0EZGEK"><title>Etymology.</title><p>The specific epithet refers to the red colouration of the anterior parts of the <abbrev xmlns:xlink="http://www.w3.org/1999/xlink" xlink:title="second metasomal terga" id="ABBRID0E6GEK" xlink:type="simple">T2</abbrev>–4.</p></tp:treatment-sec></tp:taxon-treatment>
