# Supplementary material for: Twenty six new species of Leioproctus (Colletellus): Australian Neopasiphaeinae, all but one with two submarginal cells (Hymenoptera, Colletidae, Leioproctus)
Source: Zookeys. 2018 Dec 31;(811):109–68. doi: 10.3897/zookeys.811.28924 (PMC6323115; doi:10.3897/zookeys.811.28924)
Supplement: XML Treatment for Leioproctus (Colletellus) submetallicus [file zookeys.811.28924-treatment27.xml]

<!DOCTYPE tp:taxon-treatment
  PUBLIC "-//TaxonX//DTD Taxonomic Treatment Publishing DTD v0 20100105//EN" "tax-treatment-NSO.dtd">
<tp:taxon-treatment xmlns:tp="http://www.plazi.org/taxpub"><tp:treatment-meta><kwd-group><label>Taxon classification</label><kwd><named-content xmlns:xlink="http://www.w3.org/1999/xlink" content-type="kingdom">Animalia</named-content></kwd><kwd><named-content xmlns:xlink="http://www.w3.org/1999/xlink" content-type="order">Hymenoptera</named-content></kwd><kwd><named-content xmlns:xlink="http://www.w3.org/1999/xlink" content-type="family">Colletidae</named-content></kwd></kwd-group><mixed-citation publication-type="journal"><person-group><name><surname>Leijs</surname><given-names>Remko</given-names></name><name><surname>Dorey</surname><given-names>James</given-names></name><name><surname>Hogendoorn</surname><given-names>Katja</given-names></name></person-group><article-title>Twenty six new species of <tp:taxon-name><tp:taxon-name-part taxon-name-part-type="genus" reg="Leioproctus">Leioproctus</tp:taxon-name-part> (<tp:taxon-name-part taxon-name-part-type="subgenus" reg="Colletellus">Colletellus</tp:taxon-name-part>)</tp:taxon-name>: Australian <tp:taxon-name><tp:taxon-name-part taxon-name-part-type="family">Neopasiphaeinae</tp:taxon-name-part></tp:taxon-name>, all but one with two submarginal cells (<tp:taxon-name><tp:taxon-name-part taxon-name-part-type="order">Hymenoptera</tp:taxon-name-part></tp:taxon-name>, <tp:taxon-name><tp:taxon-name-part taxon-name-part-type="family">Colletidae</tp:taxon-name-part></tp:taxon-name>, <italic><tp:taxon-name><tp:taxon-name-part taxon-name-part-type="genus" reg="Leioproctus">Leioproctus</tp:taxon-name-part></tp:taxon-name></italic>)</article-title><source>Zookeys</source><day>31</day><month>12</month><year>2018</year><volume>2018</volume><issue>811</issue><fpage>109</fpage><lpage>168</lpage><pub-id pub-id-type="doi">10.3897/zookeys.811.28924</pub-id></mixed-citation></tp:treatment-meta><tp:nomenclature><tp:taxon-name><tp:taxon-name-part taxon-name-part-type="genus" reg="Leioproctus">Leioproctus</tp:taxon-name-part> (<tp:taxon-name-part taxon-name-part-type="subgenus" reg="Colletellus">Colletellus</tp:taxon-name-part>) <tp:taxon-name-part taxon-name-part-type="species" reg="submetallicus">submetallicus</tp:taxon-name-part><object-id xmlns:xlink="http://www.w3.org/1999/xlink" content-type="zoobank" xlink:type="simple">http://zoobank.org/0E3D2719-C8C5-4D19-9145-5D10E8A03A6E</object-id></tp:taxon-name><tp:taxon-authority>Leijs</tp:taxon-authority><tp:taxon-status xmlns:xlink="http://www.w3.org/1999/xlink" xlink:type="simple">sp. n.</tp:taxon-status><xref ref-type="fig" rid="F30">Figure 30A–N</xref></tp:nomenclature><tp:treatment-sec sec-type="material" id="SECID0ENZEK"><title>Specimens examined.</title><p>(2♀, 1♂): Holotype female, Mt Gibson Stn (<named-content xmlns:xlink="http://www.w3.org/1999/xlink" content-type="dwc:verbatimCoordinates" xlink:type="simple"><named-content content-type="geo-json" specific-use="{&#34;type&#34;:&#34;Point&#34;,&#34;coordinates&#34;:[117.372300,-29.687000]}" id="NCID0EWZEK" xlink:type="simple">29.6870S; 117.3723E</named-content></named-content>), 23 Aug. 2001, Leijs, R., on <italic><tp:taxon-name><tp:taxon-name-part taxon-name-part-type="genus" reg="Grevillea">Grevillea</tp:taxon-name-part></tp:taxon-name></italic>, <named-content xmlns:xlink="http://www.w3.org/1999/xlink" content-type="dwc:institutional_code" xlink:type="simple">SAMA</named-content> 32-033496;</p><p>Allotype male, Northampton (<named-content xmlns:xlink="http://www.w3.org/1999/xlink" content-type="dwc:verbatimCoordinates" xlink:type="simple"><named-content content-type="geo-json" specific-use="{&#34;type&#34;:&#34;Point&#34;,&#34;coordinates&#34;:[114.670000,-28.080000]}" id="NCID0EM1EK" xlink:type="simple">28.08S; 114.67E</named-content></named-content>), 11 July 1959, <named-content xmlns:xlink="http://www.w3.org/1999/xlink" content-type="dwc:institutional_code" xlink:type="simple">ANIC</named-content> 32-111877;</p><p>Paratype female, Mt Gibson Homestead (<named-content xmlns:xlink="http://www.w3.org/1999/xlink" content-type="dwc:verbatimCoordinates" xlink:type="simple"><named-content content-type="geo-json" specific-use="{&#34;type&#34;:&#34;Point&#34;,&#34;coordinates&#34;:[117.410800,-29.607500]}" id="NCID0E21EK" xlink:type="simple">29.6075S; 117.4108E</named-content></named-content>), 29 Aug. 2001, Leijs, R., <named-content xmlns:xlink="http://www.w3.org/1999/xlink" content-type="dwc:institutional_code" xlink:type="simple">SAMA</named-content> 32-033497.</p></tp:treatment-sec><tp:treatment-sec sec-type="diagnosis" id="SECID0EF2EK"><title>Diagnosis.</title><p>The only species with faint metallic integument of head and thorax.</p></tp:treatment-sec><tp:treatment-sec sec-type="description" id="SECID0EK2EK"><title>Description.</title><p>Female holotype: body length: 6 mm; head width: 1.9 mm. <italic>Relative head measurements</italic>: <abbrev xmlns:xlink="http://www.w3.org/1999/xlink" xlink:title="head width" id="ABBRID0ES2EK" xlink:type="simple">HW</abbrev> 50, <abbrev xmlns:xlink="http://www.w3.org/1999/xlink" xlink:title="antennal socket diameter" id="ABBRID0EW2EK" xlink:type="simple">ASD</abbrev> 3.3, <abbrev xmlns:xlink="http://www.w3.org/1999/xlink" xlink:title="antennocular distance" id="ABBRID0E12EK" xlink:type="simple">AOD</abbrev> 8.4, <abbrev xmlns:xlink="http://www.w3.org/1999/xlink" xlink:title="head length" id="ABBRID0E52EK" xlink:type="simple">HL</abbrev> 38, <abbrev xmlns:xlink="http://www.w3.org/1999/xlink" xlink:title="interantennal distance" id="ABBRID0EC3EK" xlink:type="simple">IAD</abbrev> 10.0, <abbrev xmlns:xlink="http://www.w3.org/1999/xlink" xlink:title="lower face width, measured between lowest eye margins" id="ABBRID0EG3EK" xlink:type="simple">LFW</abbrev> 29, <abbrev xmlns:xlink="http://www.w3.org/1999/xlink" xlink:title="ocellantennal distance" id="ABBRID0EK3EK" xlink:type="simple">OAD</abbrev> 13, <abbrev xmlns:xlink="http://www.w3.org/1999/xlink" xlink:title="ocellocular distance" id="ABBRID0EO3EK" xlink:type="simple">OOD</abbrev> 11.3, <abbrev xmlns:xlink="http://www.w3.org/1999/xlink" xlink:title="width of ocellar cluster" id="ABBRID0ES3EK" xlink:type="simple">OW</abbrev> 16, <abbrev xmlns:xlink="http://www.w3.org/1999/xlink" xlink:title="upper face width, measured between upper eye margins" id="ABBRID0EW3EK" xlink:type="simple">UFW</abbrev> 36, <abbrev xmlns:xlink="http://www.w3.org/1999/xlink" xlink:title="head width" id="ABBRID0E13EK" xlink:type="simple">HW</abbrev>/<abbrev xmlns:xlink="http://www.w3.org/1999/xlink" xlink:title="head length" id="ABBRID0E53EK" xlink:type="simple">HL</abbrev> 1.3, <abbrev xmlns:xlink="http://www.w3.org/1999/xlink" xlink:title="lower face width, measured between lowest eye margins" id="ABBRID0EC4EK" xlink:type="simple">LFW</abbrev>/<abbrev xmlns:xlink="http://www.w3.org/1999/xlink" xlink:title="upper face width, measured between upper eye margins" id="ABBRID0EG4EK" xlink:type="simple">UFW</abbrev> 0.8. <italic>Relative wing measurements</italic>: <abbrev xmlns:xlink="http://www.w3.org/1999/xlink" xlink:title="ratio of stigma length and marginal cell length measured on wing costa" id="ABBRID0EM4EK" xlink:type="simple">MSR</abbrev> 1.61, <abbrev xmlns:xlink="http://www.w3.org/1999/xlink" xlink:title="ratio of the lengths of the first submarginal cell and second submarginal cell" id="ABBRID0EQ4EK" xlink:type="simple">FSR</abbrev> 1.18, <abbrev xmlns:xlink="http://www.w3.org/1999/xlink" xlink:title="ratio of the lengths of the stigma and first submarginal cell" id="ABBRID0EU4EK" xlink:type="simple">SFR</abbrev> 1.00.</p><p><italic>Structure</italic>: terga anteriorly not depressed; <abbrev xmlns:xlink="http://www.w3.org/1999/xlink" xlink:title="basitibial plate" id="ABBRID0E34EK" xlink:type="simple">BTP</abbrev> pointy; <abbrev xmlns:xlink="http://www.w3.org/1999/xlink" xlink:title="basitibial plate" id="ABBRID0EA5EK" xlink:type="simple">BTP</abbrev>/tibial length ratio 0.26; inner hind tibial spur ciliate; flagellum short, <abbrev xmlns:xlink="http://www.w3.org/1999/xlink" xlink:title="first flagellar segment" id="ABBRID0EE5EK" xlink:type="simple">F1</abbrev>–9 wider than long.</p><p><italic>Sculpture</italic>: scutum dull, transverse lineo-reticulate and openly punctate, with faint metallic shine; metapostnotum transverse lineo-reticulate to finely irregular roughened; <abbrev xmlns:xlink="http://www.w3.org/1999/xlink" xlink:title="first metasomal terga" id="ABBRID0EM5EK" xlink:type="simple">T1</abbrev> lineo-reticulate, <abbrev xmlns:xlink="http://www.w3.org/1999/xlink" xlink:title="second metasomal terga" id="ABBRID0EQ5EK" xlink:type="simple">T2</abbrev>–3 transverse lineo-reticulate; clypeus large openly punctate, microsculpture between punctures; supraclypeal area small densely punctate; scape relatively slender about 5 times as long as wide proximally; ocellocular area minutely roughened; frons irregularly pit-reticulate with faint metallic shine.</p><p><italic>Coloration</italic>: terga anteriorly brown, posterior margins almost not transparent; scopa light brown, lighter ventrally; labrum black; mandibles black with brown tip.</p><p><italic>Pubescence</italic>: scutum: short, orange-brown, with sparse long hairs; scutellum: short, orange-brown, with sparse long hairs; S5 with dense fringe of white hairs.</p></tp:treatment-sec><tp:treatment-sec sec-type="description" id="SECID0E35EK"><title>Description.</title><p>Male: body length: 5.9 mm; head width: 1.85 mm. <italic>Relative head measurements</italic>: <abbrev xmlns:xlink="http://www.w3.org/1999/xlink" xlink:title="head width" id="ABBRID0EE6EK" xlink:type="simple">HW</abbrev> 50, <abbrev xmlns:xlink="http://www.w3.org/1999/xlink" xlink:title="antennal socket diameter" id="ABBRID0EI6EK" xlink:type="simple">ASD</abbrev> 3.4, <abbrev xmlns:xlink="http://www.w3.org/1999/xlink" xlink:title="antennocular distance" id="ABBRID0EM6EK" xlink:type="simple">AOD</abbrev> 6.3, <abbrev xmlns:xlink="http://www.w3.org/1999/xlink" xlink:title="head length" id="ABBRID0EQ6EK" xlink:type="simple">HL</abbrev> 40, <abbrev xmlns:xlink="http://www.w3.org/1999/xlink" xlink:title="interantennal distance" id="ABBRID0EU6EK" xlink:type="simple">IAD</abbrev> 9.2, <abbrev xmlns:xlink="http://www.w3.org/1999/xlink" xlink:title="lower face width, measured between lowest eye margins" id="ABBRID0EY6EK" xlink:type="simple">LFW</abbrev> 24, <abbrev xmlns:xlink="http://www.w3.org/1999/xlink" xlink:title="ocellantennal distance" id="ABBRID0E36EK" xlink:type="simple">OAD</abbrev> 13.8, <abbrev xmlns:xlink="http://www.w3.org/1999/xlink" xlink:title="ocellocular distance" id="ABBRID0EAAFK" xlink:type="simple">OOD</abbrev> 10.9, <abbrev xmlns:xlink="http://www.w3.org/1999/xlink" xlink:title="width of ocellar cluster" id="ABBRID0EEAFK" xlink:type="simple">OW</abbrev> 16.7, <abbrev xmlns:xlink="http://www.w3.org/1999/xlink" xlink:title="upper face width, measured between upper eye margins" id="ABBRID0EIAFK" xlink:type="simple">UFW</abbrev> 36.2, <abbrev xmlns:xlink="http://www.w3.org/1999/xlink" xlink:title="head width" id="ABBRID0EMAFK" xlink:type="simple">HW</abbrev>/<abbrev xmlns:xlink="http://www.w3.org/1999/xlink" xlink:title="head length" id="ABBRID0EQAFK" xlink:type="simple">HL</abbrev> 1.3, <abbrev xmlns:xlink="http://www.w3.org/1999/xlink" xlink:title="lower face width, measured between lowest eye margins" id="ABBRID0EUAFK" xlink:type="simple">LFW</abbrev>/<abbrev xmlns:xlink="http://www.w3.org/1999/xlink" xlink:title="upper face width, measured between upper eye margins" id="ABBRID0EYAFK" xlink:type="simple">UFW</abbrev> 0.67. <italic>Relative wing measurement</italic>: <abbrev xmlns:xlink="http://www.w3.org/1999/xlink" xlink:title="ratio of stigma length and marginal cell length measured on wing costa" id="ABBRID0E5AFK" xlink:type="simple">MSR</abbrev> 1.26, <abbrev xmlns:xlink="http://www.w3.org/1999/xlink" xlink:title="ratio of the lengths of the first submarginal cell and second submarginal cell" id="ABBRID0ECBFK" xlink:type="simple">FSR</abbrev> 1.24, <abbrev xmlns:xlink="http://www.w3.org/1999/xlink" xlink:title="ratio of the lengths of the stigma and first submarginal cell" id="ABBRID0EGBFK" xlink:type="simple">SFR</abbrev> 1.0.</p><p><italic>Structure</italic>: terga anteriorly almost not depressed; <abbrev xmlns:xlink="http://www.w3.org/1999/xlink" xlink:title="basitibial plate" id="ABBRID0EOBFK" xlink:type="simple">BTP</abbrev> short, almost not pointy; flagellum <abbrev xmlns:xlink="http://www.w3.org/1999/xlink" xlink:title="first flagellar segment" id="ABBRID0ESBFK" xlink:type="simple">F1</abbrev> &lt; <abbrev xmlns:xlink="http://www.w3.org/1999/xlink" xlink:title="second flagellar segment" id="ABBRID0EWBFK" xlink:type="simple">F2</abbrev>, <abbrev xmlns:xlink="http://www.w3.org/1999/xlink" xlink:title="first flagellar segment" id="ABBRID0E1BFK" xlink:type="simple">F1</abbrev>–10 wider than long, F11 longer than wide. S7: dorsal apical lobe absent, ventral apical lobe large, branched setae present on dorsal subcentral apical ridge.</p><!--PageBreak--><!--PageBreak--><p><italic>Sculpture</italic>: scutum dull, transverse lineo-reticulate and openly punctate, with faint metallic shine; metapostnotum transverse lineo-reticulate to finely irregular roughened; <abbrev xmlns:xlink="http://www.w3.org/1999/xlink" xlink:title="first metasomal terga" id="ABBRID0EECFK" xlink:type="simple">T1</abbrev>–3 lineo-reticulate; clypeus large openly to closely punctate, rough microsculpture between punctures; supraclypeal area small densely punctate; scape almost 4 times longer than wide, roughly sculptured; ocellocular area minutely roughened; frons irregularly pit-reticulate.</p><p><italic>Coloration</italic> terga anteriorly black, posterior margins almost not transparent, brown; mandibles black with brown tip.</p><p><italic>Pubescence</italic>: scutum and scutellum: open, long, branched, light brown; face with long white branched pubescence.</p></tp:treatment-sec><tp:treatment-sec sec-type="Flower records" id="SECID0EQCFK"><title>Flower records.</title><p><italic><tp:taxon-name><tp:taxon-name-part taxon-name-part-type="genus" reg="Grevillea">Grevillea</tp:taxon-name-part></tp:taxon-name></italic> sp. (<tp:taxon-name><tp:taxon-name-part taxon-name-part-type="family">Proteaceae</tp:taxon-name-part></tp:taxon-name>).</p></tp:treatment-sec><tp:treatment-sec sec-type="distribution" id="SECID0ECDFK"><title>Distribution.</title><p>Figure <xref ref-type="fig" rid="F30">30F</xref>.</p><fig id="F30" position="float" orientation="portrait"><label>Figure 30.</label><caption><p><tp:taxon-name><tp:taxon-name-part taxon-name-part-type="genus" reg="Leioproctus">Leioproctus</tp:taxon-name-part> (<tp:taxon-name-part taxon-name-part-type="subgenus" reg="Colletellus">Colletellus</tp:taxon-name-part>) <tp:taxon-name-part taxon-name-part-type="species" reg="submetallicus">submetallicus</tp:taxon-name-part></tp:taxon-name> Leijs, sp. n. ♀ holotype and ♂ allotype.</p></caption><graphic xmlns:xlink="http://www.w3.org/1999/xlink" xlink:href="zookeys-811-109-g030.jpg" position="float" orientation="portrait" xlink:type="simple" id="oo_253817.jpg"/></fig></tp:treatment-sec><tp:treatment-sec sec-type="etymology" id="SECID0EHEFK"><title>Etymology.</title><p>The specific epithet refers to the faint metallic shine on the head and thorax.</p></tp:treatment-sec></tp:taxon-treatment>
