# Supplementary material for: Twenty six new species of Leioproctus (Colletellus): Australian Neopasiphaeinae, all but one with two submarginal cells (Hymenoptera, Colletidae, Leioproctus)
Source: Zookeys. 2018 Dec 31;(811):109–68. doi: 10.3897/zookeys.811.28924 (PMC6323115; doi:10.3897/zookeys.811.28924)
Supplement: XML Treatment for Leioproctus (Colletellus) velutinellus [file zookeys.811.28924-treatment28.xml]

<!DOCTYPE tp:taxon-treatment
  PUBLIC "-//TaxonX//DTD Taxonomic Treatment Publishing DTD v0 20100105//EN" "tax-treatment-NSO.dtd">
<tp:taxon-treatment xmlns:tp="http://www.plazi.org/taxpub"><tp:treatment-meta><kwd-group><label>Taxon classification</label><kwd><named-content xmlns:xlink="http://www.w3.org/1999/xlink" content-type="kingdom">Animalia</named-content></kwd><kwd><named-content xmlns:xlink="http://www.w3.org/1999/xlink" content-type="order">Hymenoptera</named-content></kwd><kwd><named-content xmlns:xlink="http://www.w3.org/1999/xlink" content-type="family">Colletidae</named-content></kwd></kwd-group><mixed-citation publication-type="journal"><person-group><name><surname>Leijs</surname><given-names>Remko</given-names></name><name><surname>Dorey</surname><given-names>James</given-names></name><name><surname>Hogendoorn</surname><given-names>Katja</given-names></name></person-group><article-title>Twenty six new species of <tp:taxon-name><tp:taxon-name-part taxon-name-part-type="genus" reg="Leioproctus">Leioproctus</tp:taxon-name-part> (<tp:taxon-name-part taxon-name-part-type="subgenus" reg="Colletellus">Colletellus</tp:taxon-name-part>)</tp:taxon-name>: Australian <tp:taxon-name><tp:taxon-name-part taxon-name-part-type="family">Neopasiphaeinae</tp:taxon-name-part></tp:taxon-name>, all but one with two submarginal cells (<tp:taxon-name><tp:taxon-name-part taxon-name-part-type="order">Hymenoptera</tp:taxon-name-part></tp:taxon-name>, <tp:taxon-name><tp:taxon-name-part taxon-name-part-type="family">Colletidae</tp:taxon-name-part></tp:taxon-name>, <italic><tp:taxon-name><tp:taxon-name-part taxon-name-part-type="genus" reg="Leioproctus">Leioproctus</tp:taxon-name-part></tp:taxon-name></italic>)</article-title><source>Zookeys</source><day>31</day><month>12</month><year>2018</year><volume>2018</volume><issue>811</issue><fpage>109</fpage><lpage>168</lpage><pub-id pub-id-type="doi">10.3897/zookeys.811.28924</pub-id></mixed-citation></tp:treatment-meta><tp:nomenclature><tp:taxon-name><tp:taxon-name-part taxon-name-part-type="genus" reg="Leioproctus">Leioproctus</tp:taxon-name-part> (<tp:taxon-name-part taxon-name-part-type="subgenus" reg="Colletellus">Colletellus</tp:taxon-name-part>) <tp:taxon-name-part taxon-name-part-type="species" reg="velutinellus">velutinellus</tp:taxon-name-part></tp:taxon-name><tp:taxon-authority>Michener, 1965</tp:taxon-authority><xref ref-type="fig" rid="F31">Figure 31A–N</xref><!--PageBreak--></tp:nomenclature><tp:treatment-sec sec-type="material" id="SECID0EYFFK"><title>Specimens examined.</title><p>(24♂, 7♀): Holotype female, Kojarena nr. Geraldton, West Australia, 6 Sep. 1926, Nicholdson, K95546, <named-content xmlns:xlink="http://www.w3.org/1999/xlink" content-type="dwc:institutional_code" xlink:type="simple">AM</named-content>;</p><p>Allotype male, Gooseberry Hill (<named-content xmlns:xlink="http://www.w3.org/1999/xlink" content-type="dwc:verbatimCoordinates" xlink:type="simple"><named-content content-type="geo-json" specific-use="{&#34;type&#34;:&#34;Point&#34;,&#34;coordinates&#34;:[116.046900,-31.954100]}" id="NCID0EIGFK" xlink:type="simple">31.9541S; 116.0469E</named-content></named-content>), 07 Oct. 1994, Houston, T.F., on <italic><tp:taxon-name><tp:taxon-name-part taxon-name-part-type="genus" reg="Stylidium">Stylidium</tp:taxon-name-part></tp:taxon-name></italic>, <named-content xmlns:xlink="http://www.w3.org/1999/xlink" content-type="dwc:institutional_code" xlink:type="simple">WAM</named-content> 14417;</p><p>Other specimens: 5 males, Gooseberry Hill (<named-content xmlns:xlink="http://www.w3.org/1999/xlink" content-type="dwc:verbatimCoordinates" xlink:type="simple"><named-content content-type="geo-json" specific-use="{&#34;type&#34;:&#34;Point&#34;,&#34;coordinates&#34;:[116.046900,-31.954100]}" id="NCID0E5GFK" xlink:type="simple">31.9541S; 116.0469E</named-content></named-content>), 09 Oct. 1986, Houston, T.F., on <italic><tp:taxon-name><tp:taxon-name-part taxon-name-part-type="genus" reg="Stylidium">Stylidium</tp:taxon-name-part><tp:taxon-name-part taxon-name-part-type="species" reg="bulbiferum">bulbiferum</tp:taxon-name-part></tp:taxon-name></italic>, <named-content xmlns:xlink="http://www.w3.org/1999/xlink" content-type="dwc:institutional_code" xlink:type="simple">WAM</named-content> 12412–6; 3 males, 1 female, Gooseberry Hill (<named-content xmlns:xlink="http://www.w3.org/1999/xlink" content-type="dwc:verbatimCoordinates" xlink:type="simple"><named-content content-type="geo-json" specific-use="{&#34;type&#34;:&#34;Point&#34;,&#34;coordinates&#34;:[116.046900,-31.954100]}" id="NCID0EWHFK" xlink:type="simple">31.9541S; 116.0469E</named-content></named-content>), 07 Oct. 1994, Houston, T.F., on <italic><tp:taxon-name><tp:taxon-name-part taxon-name-part-type="genus" reg="Stylidium">Stylidium</tp:taxon-name-part></tp:taxon-name></italic>, <named-content xmlns:xlink="http://www.w3.org/1999/xlink" content-type="dwc:institutional_code" xlink:type="simple">WAM</named-content> 14411,14–16; male, Gooseberry Hill (<named-content xmlns:xlink="http://www.w3.org/1999/xlink" content-type="dwc:verbatimCoordinates" xlink:type="simple"><named-content content-type="geo-json" specific-use="{&#34;type&#34;:&#34;Point&#34;,&#34;coordinates&#34;:[116.046900,-31.954100]}" id="NCID0EKIFK" xlink:type="simple">31.9541S; 116.0469E</named-content></named-content>), 07 Oct. 1994, Houston, T.F., <named-content xmlns:xlink="http://www.w3.org/1999/xlink" content-type="dwc:institutional_code" xlink:type="simple">WAM</named-content> 14418; female, Gooseberry Hill (<named-content xmlns:xlink="http://www.w3.org/1999/xlink" content-type="dwc:verbatimCoordinates" xlink:type="simple"><named-content content-type="geo-json" specific-use="{&#34;type&#34;:&#34;Point&#34;,&#34;coordinates&#34;:[116.048900,-31.955000]}" id="NCID0EXIFK" xlink:type="simple">31.9550S; 116.0489E</named-content></named-content>), 15 Oct. 2009, Batley, M., on <italic><tp:taxon-name><tp:taxon-name-part taxon-name-part-type="genus" reg="Stylidium">Stylidium</tp:taxon-name-part><tp:taxon-name-part taxon-name-part-type="species" reg="bulbiferum">bulbiferum</tp:taxon-name-part></tp:taxon-name></italic>, <named-content xmlns:xlink="http://www.w3.org/1999/xlink" content-type="dwc:institutional_code" xlink:type="simple">AM</named-content> 359774; 3 females, 63 km NW of Perth (<named-content xmlns:xlink="http://www.w3.org/1999/xlink" content-type="dwc:verbatimCoordinates" xlink:type="simple"><named-content content-type="geo-json" specific-use="{&#34;type&#34;:&#34;Point&#34;,&#34;coordinates&#34;:[116.330600,-32.353600]}" id="NCID0EPJFK" xlink:type="simple">32.3536S; 116.3306E</named-content></named-content>), 21 Nov. 1981, Howard, C.A. &amp; Houston, T.F., on <tp:taxon-name><tp:taxon-name-part taxon-name-part-type="genus" reg="Stylidium">Stylidium</tp:taxon-name-part><tp:taxon-name-part taxon-name-part-type="uncertainty-rank">near</tp:taxon-name-part><tp:taxon-name-part taxon-name-part-type="species" reg="divaricatum">divaricatum</tp:taxon-name-part></tp:taxon-name> &amp; <italic><tp:taxon-name><tp:taxon-name-part taxon-name-part-type="genus" reg="Stylidium"/><tp:taxon-name-part taxon-name-part-type="species" reg="bulbiferum">bulbiferum</tp:taxon-name-part></tp:taxon-name></italic>, <named-content xmlns:xlink="http://www.w3.org/1999/xlink" content-type="dwc:institutional_code" xlink:type="simple">WAM</named-content> 12417–9; male, Glen Forrest (<named-content xmlns:xlink="http://www.w3.org/1999/xlink" content-type="dwc:verbatimCoordinates" xlink:type="simple"><named-content content-type="geo-json" specific-use="{&#34;type&#34;:&#34;Point&#34;,&#34;coordinates&#34;:[116.099200,-31.911100]}" id="NCID0ETKFK" xlink:type="simple">31.9111S; 116.0992E</named-content></named-content>), 19 Sep. 1976, Postmus, S.M., <named-content xmlns:xlink="http://www.w3.org/1999/xlink" content-type="dwc:institutional_code" xlink:type="simple">WAM</named-content> 12420; male, Garden Island (<named-content xmlns:xlink="http://www.w3.org/1999/xlink" content-type="dwc:verbatimCoordinates" xlink:type="simple"><named-content content-type="geo-json" specific-use="{&#34;type&#34;:&#34;Point&#34;,&#34;coordinates&#34;:[115.673300,-32.205000]}" id="NCID0EALFK" xlink:type="simple">32.205S; 115.6733E</named-content></named-content>), 12 Nov. 1975, Postmus, S.M., <named-content xmlns:xlink="http://www.w3.org/1999/xlink" content-type="dwc:institutional_code" xlink:type="simple">WAM</named-content> 14419; female, Walyunga National Park (<named-content xmlns:xlink="http://www.w3.org/1999/xlink" content-type="dwc:verbatimCoordinates" xlink:type="simple"><named-content content-type="geo-json" specific-use="{&#34;type&#34;:&#34;Point&#34;,&#34;coordinates&#34;:[116.070800,-31.721300]}" id="NCID0ENLFK" xlink:type="simple">31.7213S; 116.0708E</named-content></named-content>), 17 Oct. 1993, Houston, T.F., on <italic><tp:taxon-name><tp:taxon-name-part taxon-name-part-type="genus" reg="Boronia">Boronia</tp:taxon-name-part></tp:taxon-name></italic> , <named-content xmlns:xlink="http://www.w3.org/1999/xlink" content-type="dwc:institutional_code" xlink:type="simple">WAM</named-content> 14420; male, Burma Road Nature Reserve (<named-content xmlns:xlink="http://www.w3.org/1999/xlink" content-type="dwc:verbatimCoordinates" xlink:type="simple"><named-content content-type="geo-json" specific-use="{&#34;type&#34;:&#34;Point&#34;,&#34;coordinates&#34;:[115.083100,-29.000000]}" id="NCID0EBMFK" xlink:type="simple">29.0000S; 115.0831E</named-content></named-content>), 15 Sep. 1986, McMillan, R.P., <named-content xmlns:xlink="http://www.w3.org/1999/xlink" content-type="dwc:institutional_code" xlink:type="simple">WAM</named-content> 22322; 11 males, Lesmurdie (<named-content xmlns:xlink="http://www.w3.org/1999/xlink" content-type="dwc:verbatimCoordinates" xlink:type="simple"><named-content content-type="geo-json" specific-use="{&#34;type&#34;:&#34;Point&#34;,&#34;coordinates&#34;:[116.032800,-32.012500]}" id="NCID0EOMFK" xlink:type="simple">32.0125S; 116.0328E</named-content></named-content>), 14 Oct. 2009, Batley, M., on <italic><tp:taxon-name><tp:taxon-name-part taxon-name-part-type="genus" reg="Stylidium">Stylidium</tp:taxon-name-part><tp:taxon-name-part taxon-name-part-type="species" reg="bulbiferum">bulbiferum</tp:taxon-name-part></tp:taxon-name></italic>, <named-content xmlns:xlink="http://www.w3.org/1999/xlink" content-type="dwc:institutional_code" xlink:type="simple">AM</named-content> 359756–63,66–67, 361121.</p></tp:treatment-sec><tp:treatment-sec sec-type="diagnosis" id="SECID0EDNFK"><title>Diagnosis.</title><p>Ocellocular area dull, minutely and very densely roughened, frons dull, minutely roughened, vertex dull, minutely roughened, metapostnotum slightly striate in lateral corners, terga with post gradular depressions, scutum covered with dense short brown pubescence.</p></tp:treatment-sec><tp:treatment-sec sec-type="description" id="SECID0EINFK"><title>Description.</title><p>Female WAM14415: body length: 5.9 mm; head width: 2 mm. <italic>Relative head measurements</italic>: <abbrev xmlns:xlink="http://www.w3.org/1999/xlink" xlink:title="head width" id="ABBRID0EQNFK" xlink:type="simple">HW</abbrev> 50, <abbrev xmlns:xlink="http://www.w3.org/1999/xlink" xlink:title="antennal socket diameter" id="ABBRID0EUNFK" xlink:type="simple">ASD</abbrev> 2.9, <abbrev xmlns:xlink="http://www.w3.org/1999/xlink" xlink:title="antennocular distance" id="ABBRID0EYNFK" xlink:type="simple">AOD</abbrev> 8.0, <abbrev xmlns:xlink="http://www.w3.org/1999/xlink" xlink:title="head length" id="ABBRID0E3NFK" xlink:type="simple">HL</abbrev> 35, <abbrev xmlns:xlink="http://www.w3.org/1999/xlink" xlink:title="interantennal distance" id="ABBRID0EAOFK" xlink:type="simple">IAD</abbrev> 10.0, <abbrev xmlns:xlink="http://www.w3.org/1999/xlink" xlink:title="lower face width, measured between lowest eye margins" id="ABBRID0EEOFK" xlink:type="simple">LFW</abbrev> 29, <!--PageBreak--><!--PageBreak--><abbrev xmlns:xlink="http://www.w3.org/1999/xlink" xlink:title="ocellantennal distance" id="ABBRID0EKOFK" xlink:type="simple">OAD</abbrev> 13, <abbrev xmlns:xlink="http://www.w3.org/1999/xlink" xlink:title="ocellocular distance" id="ABBRID0EOOFK" xlink:type="simple">OOD</abbrev> 10.6, <abbrev xmlns:xlink="http://www.w3.org/1999/xlink" xlink:title="width of ocellar cluster" id="ABBRID0ESOFK" xlink:type="simple">OW</abbrev> 15, <abbrev xmlns:xlink="http://www.w3.org/1999/xlink" xlink:title="upper face width, measured between upper eye margins" id="ABBRID0EWOFK" xlink:type="simple">UFW</abbrev> 34, <abbrev xmlns:xlink="http://www.w3.org/1999/xlink" xlink:title="head width" id="ABBRID0E1OFK" xlink:type="simple">HW</abbrev>/<abbrev xmlns:xlink="http://www.w3.org/1999/xlink" xlink:title="head length" id="ABBRID0E5OFK" xlink:type="simple">HL</abbrev> 1.4, <abbrev xmlns:xlink="http://www.w3.org/1999/xlink" xlink:title="lower face width, measured between lowest eye margins" id="ABBRID0ECPFK" xlink:type="simple">LFW</abbrev>/<abbrev xmlns:xlink="http://www.w3.org/1999/xlink" xlink:title="upper face width, measured between upper eye margins" id="ABBRID0EGPFK" xlink:type="simple">UFW</abbrev> 0.9. <italic>Relative wing measurements</italic>: <abbrev xmlns:xlink="http://www.w3.org/1999/xlink" xlink:title="ratio of stigma length and marginal cell length measured on wing costa" id="ABBRID0EMPFK" xlink:type="simple">MSR</abbrev> 1.33, <abbrev xmlns:xlink="http://www.w3.org/1999/xlink" xlink:title="ratio of the lengths of the first submarginal cell and second submarginal cell" id="ABBRID0EQPFK" xlink:type="simple">FSR</abbrev> 1.08, <abbrev xmlns:xlink="http://www.w3.org/1999/xlink" xlink:title="ratio of the lengths of the stigma and first submarginal cell" id="ABBRID0EUPFK" xlink:type="simple">SFR</abbrev> 0.93.</p><p><italic>Structure</italic>: terga anteriorly depressed; <abbrev xmlns:xlink="http://www.w3.org/1999/xlink" xlink:title="basitibial plate" id="ABBRID0E3PFK" xlink:type="simple">BTP</abbrev> pointed, long; <abbrev xmlns:xlink="http://www.w3.org/1999/xlink" xlink:title="basitibial plate" id="ABBRID0EAQFK" xlink:type="simple">BTP</abbrev>/tibial length ratio 0.35; inner hind tibial spur ciliate with circa 22 little teeth.</p><p><italic>Sculpture</italic>: scutum dull, densely punctate; metapostnotum shiny, with dense contiguous depressions, minutely striate in lateral corners; scape dull; <abbrev xmlns:xlink="http://www.w3.org/1999/xlink" xlink:title="first metasomal terga" id="ABBRID0EIQFK" xlink:type="simple">T1</abbrev> lineo-reticulate, <abbrev xmlns:xlink="http://www.w3.org/1999/xlink" xlink:title="second metasomal terga" id="ABBRID0EMQFK" xlink:type="simple">T2</abbrev>–3 transverse lineo-reticulate; clypeus shiny, openly punctate, with micro depressions between punctures, ventral margin drawn into thin plate; supraclypeal area without punctures, only micro depressions; labrum smooth; ocellocular area dull, very dense micro roughened; frons dull, micro roughened; vertex dull, micro-roughened.</p><p><italic>Coloration</italic>: terga anteriorly orange, posterior margins transparent orange; scopa white; labrum black; mandibles black with brown tip; flagellum <abbrev xmlns:xlink="http://www.w3.org/1999/xlink" xlink:title="first flagellar segment" id="ABBRID0EUQFK" xlink:type="simple">F1</abbrev>–3 black, F4–10 little lighter below.</p><p><italic>Pubescence</italic>: scutum: light brown, dense, short, branched; scutellum: dense, short, branched; metanotum: dense, short, branched; <abbrev xmlns:xlink="http://www.w3.org/1999/xlink" xlink:title="first metasomal sterna" id="ABBRID0E3QFK" xlink:type="simple">S1</abbrev>–4 with fringes of long branched hairs, S5 with dense fringe of hairs; scape with open medium length blond pubescence.</p></tp:treatment-sec><tp:treatment-sec sec-type="description" id="SECID0EARFK"><title>Description.</title><p>Male: body length: 5.4 mm; head width: 1.9 mm. <italic>Relative head measurements</italic>: <abbrev xmlns:xlink="http://www.w3.org/1999/xlink" xlink:title="head width" id="ABBRID0EIRFK" xlink:type="simple">HW</abbrev> 50, <abbrev xmlns:xlink="http://www.w3.org/1999/xlink" xlink:title="antennal socket diameter" id="ABBRID0EMRFK" xlink:type="simple">ASD</abbrev> 2.6, <abbrev xmlns:xlink="http://www.w3.org/1999/xlink" xlink:title="antennocular distance" id="ABBRID0EQRFK" xlink:type="simple">AOD</abbrev> 6.9, <abbrev xmlns:xlink="http://www.w3.org/1999/xlink" xlink:title="head length" id="ABBRID0EURFK" xlink:type="simple">HL</abbrev> 36, <abbrev xmlns:xlink="http://www.w3.org/1999/xlink" xlink:title="interantennal distance" id="ABBRID0EYRFK" xlink:type="simple">IAD</abbrev> 11.4, <abbrev xmlns:xlink="http://www.w3.org/1999/xlink" xlink:title="lower face width, measured between lowest eye margins" id="ABBRID0E3RFK" xlink:type="simple">LFW</abbrev> 26, <abbrev xmlns:xlink="http://www.w3.org/1999/xlink" xlink:title="ocellantennal distance" id="ABBRID0EASFK" xlink:type="simple">OAD</abbrev> 12, <abbrev xmlns:xlink="http://www.w3.org/1999/xlink" xlink:title="ocellocular distance" id="ABBRID0EESFK" xlink:type="simple">OOD</abbrev> 10.0, <abbrev xmlns:xlink="http://www.w3.org/1999/xlink" xlink:title="width of ocellar cluster" id="ABBRID0EISFK" xlink:type="simple">OW</abbrev> 18, <abbrev xmlns:xlink="http://www.w3.org/1999/xlink" xlink:title="upper face width, measured between upper eye margins" id="ABBRID0EMSFK" xlink:type="simple">UFW</abbrev> 36, <abbrev xmlns:xlink="http://www.w3.org/1999/xlink" xlink:title="head width" id="ABBRID0EQSFK" xlink:type="simple">HW</abbrev>/<abbrev xmlns:xlink="http://www.w3.org/1999/xlink" xlink:title="head length" id="ABBRID0EUSFK" xlink:type="simple">HL</abbrev> 1.4, <abbrev xmlns:xlink="http://www.w3.org/1999/xlink" xlink:title="lower face width, measured between lowest eye margins" id="ABBRID0EYSFK" xlink:type="simple">LFW</abbrev>/<abbrev xmlns:xlink="http://www.w3.org/1999/xlink" xlink:title="upper face width, measured between upper eye margins" id="ABBRID0E3SFK" xlink:type="simple">UFW</abbrev> 0.7. <italic>Relative wing measurement</italic>: <abbrev xmlns:xlink="http://www.w3.org/1999/xlink" xlink:title="ratio of stigma length and marginal cell length measured on wing costa" id="ABBRID0ECTFK" xlink:type="simple">MSR</abbrev> 1.39.</p><p><italic>Structure</italic>: terga anteriorly depressed; <abbrev xmlns:xlink="http://www.w3.org/1999/xlink" xlink:title="basitibial plate" id="ABBRID0EKTFK" xlink:type="simple">BTP</abbrev> pointed; flagellum <abbrev xmlns:xlink="http://www.w3.org/1999/xlink" xlink:title="first flagellar segment" id="ABBRID0EOTFK" xlink:type="simple">F1</abbrev> &gt; <abbrev xmlns:xlink="http://www.w3.org/1999/xlink" xlink:title="second flagellar segment" id="ABBRID0ESTFK" xlink:type="simple">F2</abbrev>, <abbrev xmlns:xlink="http://www.w3.org/1999/xlink" xlink:title="first flagellar segment" id="ABBRID0EWTFK" xlink:type="simple">F1</abbrev>–3 wider than long, F4–11 slightly longer than wide. S7: dorsal apical lobe absent, ventral apical lobe large, branched setae present on dorsal subcentral apical ridge.</p><p><italic>Sculpture</italic>: scutum dull, densely punctate; metapostnotum shiny, with dense contiguous depressions, slightly striate in lateral corners; scape short, dull; <abbrev xmlns:xlink="http://www.w3.org/1999/xlink" xlink:title="first metasomal terga" id="ABBRID0E5TFK" xlink:type="simple">T1</abbrev> lineo-reticulate, <abbrev xmlns:xlink="http://www.w3.org/1999/xlink" xlink:title="second metasomal terga" id="ABBRID0ECUFK" xlink:type="simple">T2</abbrev>–3 transverse lineo-reticulate; clypeus dense fine punctate, large punctures only at margins; supraclypeal area openly to sparsely punctate with underlying dense fine punctures; ocellocular area dull, very dense micro-roughened; frons dull, micro-roughened.</p><p><italic>Coloration</italic>: terga anteriorly black-brown; terga posterior margins transparent orange; mandibles black with brown tip.</p><p><italic>Pubescence</italic>: scutum: dense, short, branched; scutellum: dense, short, branched; metanotum: dense, short, branched; scape with long pubescence.</p></tp:treatment-sec><tp:treatment-sec sec-type="remarks" id="SECID0EOUFK"><title>Remarks.</title><p>The female of this species is redescribed based on specimen <named-content xmlns:xlink="http://www.w3.org/1999/xlink" content-type="dwc:institutional_code" xlink:type="simple">WAM</named-content> 14415, however comparison with the holotype did not reveal differences. The male of the species is described here for the first time. While <xref ref-type="bibr" rid="B10">Michener (2007)</xref> mentioned that the male genitalia and hidden sterna were illustrated by <xref ref-type="bibr" rid="B9">Michener (1965)</xref>, these images could not be found in the referred publication, which explicitly states that the subgenus is only known in the female.</p></tp:treatment-sec><tp:treatment-sec sec-type="Flower records" id="SECID0EBVFK"><title>Flower records.</title><p><italic><tp:taxon-name><tp:taxon-name-part taxon-name-part-type="genus" reg="Boronia">Boronia</tp:taxon-name-part></tp:taxon-name></italic> (<tp:taxon-name><tp:taxon-name-part taxon-name-part-type="family">Rutaceae</tp:taxon-name-part></tp:taxon-name>), <italic><tp:taxon-name><tp:taxon-name-part taxon-name-part-type="genus" reg="Stylidium">Stylidium</tp:taxon-name-part><tp:taxon-name-part taxon-name-part-type="species" reg="bulbiferum">bulbiferum</tp:taxon-name-part></tp:taxon-name></italic> (<tp:taxon-name><tp:taxon-name-part taxon-name-part-type="family">Stylidiaceae</tp:taxon-name-part></tp:taxon-name>), <tp:taxon-name><tp:taxon-name-part taxon-name-part-type="genus" reg="Stylidium">Stylidium</tp:taxon-name-part><tp:taxon-name-part taxon-name-part-type="uncertainty-rank">nr</tp:taxon-name-part><tp:taxon-name-part taxon-name-part-type="species" reg="divaricatum">divaricatum</tp:taxon-name-part></tp:taxon-name> (<tp:taxon-name><tp:taxon-name-part taxon-name-part-type="family">Stylidiaceae</tp:taxon-name-part></tp:taxon-name>), <italic><tp:taxon-name><tp:taxon-name-part taxon-name-part-type="genus" reg="Stylidium">Stylidium</tp:taxon-name-part></tp:taxon-name></italic> sp. (<tp:taxon-name><tp:taxon-name-part taxon-name-part-type="family">Stylidiaceae</tp:taxon-name-part></tp:taxon-name>).</p></tp:treatment-sec><tp:treatment-sec sec-type="distribution" id="SECID0EBXFK"><title>Distribution.</title><p>Figure <xref ref-type="fig" rid="F31">31N</xref>.</p><fig id="F31" position="float" orientation="portrait"><label>Figure 31.</label><caption><p><tp:taxon-name><tp:taxon-name-part taxon-name-part-type="genus" reg="Leioproctus">Leioproctus</tp:taxon-name-part> (<tp:taxon-name-part taxon-name-part-type="subgenus" reg="Colletellus">Colletellus</tp:taxon-name-part>) <tp:taxon-name-part taxon-name-part-type="species" reg="velutinellus">velutinellus</tp:taxon-name-part></tp:taxon-name> Michener, ♀ WAM14415, ♂ allotype. Scale bar: 0.1 mm (<bold>L, M, N</bold>).</p></caption><graphic xmlns:xlink="http://www.w3.org/1999/xlink" xlink:href="zookeys-811-109-g031.jpg" position="float" orientation="portrait" xlink:type="simple" id="oo_253818.jpg"/></fig><!--PageBreak--></tp:treatment-sec><ref-list><ref id="B10"><mixed-citation xmlns:xlink="http://www.w3.org/1999/xlink" xlink:type="simple"><person-group><name name-style="western"><surname>Michener</surname><given-names>CD</given-names></name></person-group> (<year>2007</year>) <source>The bees of the world. 2<sup>nd</sup> ed.</source><publisher-name>Johns Hopkins University Press</publisher-name>, <publisher-loc>Baltimore and London</publisher-loc>, <size units="page">953 pp</size>.</mixed-citation></ref><ref id="B9"><mixed-citation xmlns:xlink="http://www.w3.org/1999/xlink" xlink:type="simple"><person-group><name name-style="western"><surname>Michener</surname><given-names>CD</given-names></name></person-group> (<year>1965</year>) <article-title>A classification of the bees of the Australian and South Pacific regions.</article-title><source>Bulletin of the American Museum of Natural History</source><volume>130</volume>: <fpage>1</fpage>–<lpage>362</lpage>. <ext-link xlink:type="simple" ext-link-type="uri" xlink:href="http://hdl.handle.net/2246/1124">http://hdl.handle.net/2246/1124</ext-link></mixed-citation></ref></ref-list></tp:taxon-treatment>
