# Supplementary material for: Twenty six new species of Leioproctus (Colletellus): Australian Neopasiphaeinae, all but one with two submarginal cells (Hymenoptera, Colletidae, Leioproctus)
Source: Zookeys. 2018 Dec 31;(811):109–68. doi: 10.3897/zookeys.811.28924 (PMC6323115; doi:10.3897/zookeys.811.28924)
Supplement: Supplementary material 1 [file zookeys-811-109-s001.xlsx]

## Sheet: Sheet1
REGNO	INSTITUTE	SUBFAMILY	GENUS	SUBGENUS	Species	SEX	NAMEQUALIFIER	SPCMTYPE	designator	DESIGNATORYEAR	SPECNUM	MULTIPLEMOUNTS	PREVIOUSID	verbiage	country	STATE	ISLANDGR	ISLAND	SITE	NEAREST Locality	LATDEC	LONGDEC	COLLecTOR	Collection date	Plant FAMILY	Plant GENUS	plant SPECIES	NOTES
12356	WAM	Neopasiphaeinae	Leioproctus	Colletellus	rubricinctus	male					1			M 214	AUSTRALIA	WA				Bullfinch	-30.5797	119.114	Houston, T.F. et al	07/09/1979				resting on the ground (near nests?) near edge of Lake Deborah
12357	WAM	Neopasiphaeinae	Leioproctus	Colletellus	rubricinctus	male					1			M 214	AUSTRALIA	WA				Bullfinch	-30.5797	119.114	Houston, T.F. et al	07/09/1979				resting on the ground (near nests?) near edge of Lake Deborah
12358	WAM	Neopasiphaeinae	Leioproctus	Colletellus	rubricinctus	male					1			M 214	AUSTRALIA	WA				Bullfinch	-30.5797	119.114	Houston, T.F. et al	07/09/1979				resting on the ground (near nests?) near edge of Lake Deborah
12359	WAM	Neopasiphaeinae	Leioproctus	Colletellus	rubricinctus	male					1			M 214	AUSTRALIA	WA				Bullfinch	-30.5797	119.114	Houston, T.F. et al	07/09/1979				resting on the ground (near nests?) near edge of Lake Deborah
12360	WAM	Neopasiphaeinae	Leioproctus	Colletellus	rubricinctus	male					1			M 214	AUSTRALIA	WA				Bullfinch	-30.5797	119.114	Houston, T.F. et al	07/09/1979				resting on the ground (near nests?) near edge of Lake Deborah
12361	WAM	Neopasiphaeinae	Leioproctus	Colletellus	rubricinctus	male					1			M 214	AUSTRALIA	WA				Bullfinch	-30.5797	119.114	Houston, T.F. et al	07/09/1979				resting on the ground (near nests?) near edge of Lake Deborah
12362	WAM	Neopasiphaeinae	Leioproctus	Colletellus	rubricinctus	male					1			M 214	AUSTRALIA	WA				Bullfinch	-30.7147	119.114	Houston, T.F. et al	07/09/1979	Myrtaceae	Thryptomene	tuberculata
12363	WAM	Neopasiphaeinae	Leioproctus	Colletellus	rubricinctus	male					1			M 214	AUSTRALIA	WA				Bullfinch	-30.7147	119.114	Houston, T.F. et al	07/09/1979	Myrtaceae	Thryptomene	tuberculata
12364	WAM	Neopasiphaeinae	Leioproctus	Colletellus	rubricinctus	male					1			M 214	AUSTRALIA	WA				Bullfinch	-30.7147	119.114	Houston, T.F. et al	07/09/1979	Myrtaceae	Thryptomene	tuberculata
12400	WAM	Neopasiphaeinae	Leioproctus	Colletellus	bidentatus	male					1			F 241/M 216	AUSTRALIA	WA				Peak Charles National Park	-32.8833	121.161	Houston, T.F.	18/10/1985	Myrtaceae	Thryptomene?
14413	WAM	Neopasiphaeinae	Leioproctus	Colletellus	bidentatus	male					1			F 238/M 212	AUSTRALIA	WA				Gooseberry Hill	-31.9541	116.047	Houston, T.F.	07/10/1994	Myrtaceae	Verticordia	acerosa
19107	WAM	Neopasiphaeinae	Leioproctus	Colletellus	bidentatus	female					1				AUSTRALIA	WA				Arrowsmith River	-29.6166	115.288	Houston, T.F.	03/10/1997	Anthericaceae	Thysanotus
19114	WAM	Neopasiphaeinae	Leioproctus	Colletellus	bidentatus	male					1				AUSTRALIA	WA				Mcdermid Rock	-32.0222	120.734	Houston, T.F. et al	27/09/1978	Myrtaceae	Leptospermum	erubescens
20311	WAM	Neopasiphaeinae	Leioproctus	Colletellus	bidentatus	male					1				AUSTRALIA	WA				Cockleshell Gully	-30.15	115.1	Houston, T.F.	23/09/1998	Stylidiaceae	Stylidium
20312	WAM	Neopasiphaeinae	Leioproctus	Colletellus	bidentatus	male					1				AUSTRALIA	WA				Cockleshell Gully	-30.15	115.1	Houston, T.F.	23/09/1998	Stylidiaceae	Stylidium
20313	WAM	Neopasiphaeinae	Leioproctus	Colletellus	bidentatus	male					1				AUSTRALIA	WA				Cockleshell Gully	-30.15	115.1	Houston, T.F.	23/09/1998	Stylidiaceae	Stylidium
359765	AM	Neopasiphaeinae	Leioproctus	Colletellus	bidentatus	male									AUSTRALIA	WA				Lesmurdie	-32.13	116.033	Batley, M	2009-10-14	Stylidiaceae	Stylidium	bulbiferum
447298	AM	Neopasiphaeinae	Leioproctus	Colletellus	alatus	male									AUSTRALIA	WA				Kalbarri NP	-27.8333	114.467	Bickel, D	2003-08-14				yellow pantrap
447306	AM	Neopasiphaeinae	Leioproctus	Colletellus	alatus	male									AUSTRALIA	WA				Kalbarri NP	-27.8333	114.467	Bickel, D	2003-08-14				yellow pantrap
447299	AM	Neopasiphaeinae	Leioproctus	Colletellus	alatus	male									AUSTRALIA	WA				Kalbarri NP	-27.8333	114.467	Bickel, D	2003-08-14				yellow pantrap
447302	AM	Neopasiphaeinae	Leioproctus	Colletellus	nitidifuscus	female									AUSTRALIA	WA				Kalbarri NP	-27.8333	114.467	Bickel, D	2003-08-14				yellow pantrap
447303	AM	Neopasiphaeinae	Leioproctus	Colletellus	nitidifuscus	female									AUSTRALIA	WA				Kalbarri NP	-27.8333	114.467	Bickel, D	2003-08-14				yellow pantrap
447300	AM	Neopasiphaeinae	Leioproctus	Colletellus	nitidifuscus	female									AUSTRALIA	WA				Kalbarri NP	-27.8333	114.467	Bickel, D	2003-08-14				yellow pantrap
447305	AM	Neopasiphaeinae	Leioproctus	Colletellus	nitidifuscus	female									AUSTRALIA	WA				Kalbarri NP	-27.8333	114.467	Bickel, D	2003-08-14				yellow pantrap
447304	AM	Neopasiphaeinae	Leioproctus	Colletellus	nitidifuscus	female									AUSTRALIA	WA				Kalbarri NP	-27.8333	114.467	Bickel, D	2003-08-14				yellow pantrap
447301	AM	Neopasiphaeinae	Leioproctus	Colletellus	nitidifuscus	female									AUSTRALIA	WA				Kalbarri NP	-27.8333	114.467	Bickel, D	2003-08-14				yellow pantrap
32-111660	ANIC	Neopasiphaeinae	Leioproctus	Colletellus	albipilosus	female									AUSTRALIA	WA				Cape Bertholet	-17.3167	122.167	Colless, D.H.	1977-04-21
32-111662	ANIC	Neopasiphaeinae	Leioproctus	Colletellus	centralis	female									AUSTRALIA	NT				Alice Springs	-24.1833	134.017	Cardale, J	1978-10-03				Malaise trap
32-111661	ANIC	Neopasiphaeinae	Leioproctus	Colletellus	centralis	female									AUSTRALIA	NT				Alice Springs	-24.1833	134.017	Cardale, J	1978-09-24	Asteraceae	Podolepis	canescens
32-111663	ANIC	Neopasiphaeinae	Leioproctus	Colletellus	centralis	female									AUSTRALIA	NT				Alice Springs	-24.1833	134.017	Cardale, J	1978-09-24
32-111664	ANIC	Neopasiphaeinae	Leioproctus	Colletellus	centralis	female									AUSTRALIA	NT				Alice Springs	-24.1833	134.017	Cardale, J	1978-10-03				Malaise trap
32-111665	ANIC	Neopasiphaeinae	Leioproctus	Colletellus	centralis	female									AUSTRALIA	NT				Alice Springs	-24.1833	134.017	Cardale, J	1978-10-03				Malaise trap
32-111666	ANIC	Neopasiphaeinae	Leioproctus	Colletellus	centralis	male									AUSTRALIA	NT				Alice Springs	-24.1833	134.017	Cardale, J	1978-10-03				Malaise trap
32-111657	ANIC	Neopasiphaeinae	Leioproctus	Colletellus	centralis	male									AUSTRALIA	NT				Alice Springs	-24.1833	134.017	Cardale, J	1978-10-03				Malaise trap
32-111667	ANIC	Neopasiphaeinae	Leioproctus	Colletellus	aliceafontanus	male									AUSTRALIA	NT				Alice Springs	-24.1833	134.017	Cardale, J	1978-09-24
32-111668	ANIC	Neopasiphaeinae	Leioproctus	Colletellus	aliceafontanus	male									AUSTRALIA	NT				Alice Springs	-24.1833	134.017	Cardale, J	1978-09-24
32-111659	ANIC	Neopasiphaeinae	Leioproctus	Colletellus	aliceafontanus	male									AUSTRALIA	NT				James Ranges	-24.25	133.433	Cardale, J	1978-09-22
32-111669	ANIC	Neopasiphaeinae	Leioproctus	Colletellus	aliceafontanus	male									AUSTRALIA	NT				James Ranges	-24.25	133.433	Cardale, J	1978-09-22
32-111670	ANIC	Neopasiphaeinae	Leioproctus	Colletellus	aliceafontanus	male									AUSTRALIA	SA				Welbourn Hill	-27.05	134.367	Cardale, J	1978-09-20
32-111671	ANIC	Neopasiphaeinae	Leioproctus	Colletellus	aliceafontanus	male									AUSTRALIA	SA				Welbourn Hill	-27.05	134.367	Cardale, J	1978-09-20
32-111672	ANIC	Neopasiphaeinae	Leioproctus	Colletellus	aliceafontanus	male									AUSTRALIA	SA				Welbourn Hill	-27.05	134.367	Cardale, J	1978-09-20
12369	WAM	Neopasiphaeinae	Leioproctus	Colletellus	ciliatus	female					1			F 240	AUSTRALIA	WA				East Yuna Nature Reserve	-28.4191	115.203	Houston, T.F. & C.A.	23/09/1983	Portulacaceae	Calandrinia
12370	WAM	Neopasiphaeinae	Leioproctus	Colletellus	ciliatus	female					1			F 240	AUSTRALIA	WA				East Yuna Nature Reserve	-28.4191	115.203	Houston, T.F. & C.A.	23/09/1983	Portulacaceae	Calandrinia
12371	WAM	Neopasiphaeinae	Leioproctus	Colletellus	ciliatus	female					1			F 240	AUSTRALIA	WA				East Yuna Nature Reserve	-28.4191	115.203	Houston, T.F. & C.A.	23/09/1983	Portulacaceae	Calandrinia
12372	WAM	Neopasiphaeinae	Leioproctus	Colletellus	ciliatus	female					1			F 240	AUSTRALIA	WA				East Yuna Nature Reserve	-28.4191	115.203	Houston, T.F. & C.A.	23/09/1983	Portulacaceae	Calandrinia
32-033479	SAM	Neopasiphaeinae	Leioproctus	Colletellus	ciliatus	female									AUSTRALIA	WA				Kadji Kadji	-29.1833	116.458	Leijs, R	2009-09-19				blue pantrap
32-033480	SAM	Neopasiphaeinae	Leioproctus	Colletellus	ciliatus	female									AUSTRALIA	WA				Kadji Kadji	-29.1392	116.382	Leijs, R	2009-09-16	Portulacaceae	Calandrinia sp.
32-033481	SAM	Neopasiphaeinae	Leioproctus	Colletellus	ciliatus	female									AUSTRALIA	WA				Kadji Kadji	-29.1392	116.382	Leijs, R	2009-09-16	Portulacaceae	Calandrinia sp.
12373	WAM	Neopasiphaeinae	Leioproctus	Colletellus	longivultu	female					1			F 235	AUSTRALIA	WA				Meedo	-25.6991	114.718	Howard, C.A. & Houston, T.F.	23/08/1980	Portulacaceae	Calandrinia	polyandra
12374	WAM	Neopasiphaeinae	Leioproctus	Colletellus	longivultu	female					1			F 235	AUSTRALIA	WA				Meedo	-25.6991	114.718	Howard, C.A. & Houston, T.F.	23/08/1980	Portulacaceae	Calandrinia	polyandra
19838	WAM	Neopasiphaeinae	Leioproctus	Colletellus	longivultu	female					1			? Id	AUSTRALIA	WA				Meedo	-25.6991	114.718	Howard, C.A. & Houston, T.F.	23/08/1980	Portulacaceae	Calandrinia	polyandra
19841	WAM	Neopasiphaeinae	Leioproctus	Colletellus	longivultu	female					1			? Id	AUSTRALIA	WA				Boologooro	-24.2733	114.031	Howard, C.A. & Houston, T.F.	27/08/1980	Portulacaceae	Calandrinia	polyandra
12366	WAM	Neopasiphaeinae	Leioproctus	Colletellus	similis	female					1			F 242	AUSTRALIA	WA				Paynes Find	-29.2636	117.683	Main, B.Y.	01/08/1982
12367	WAM	Neopasiphaeinae	Leioproctus	Colletellus	similis	female					1			F 242	AUSTRALIA	WA				Paynes Find	-29.2636	117.683	Main, B.Y.	01/08/1982
12380	WAM	Neopasiphaeinae	Leioproctus	Colletellus	similis	female					1			F 243	AUSTRALIA	WA				Bullfinch	-30.7866	119.114	Houston, T.F. et al	18/09/1979				entering hole in wall of rabbit burrow
32-033482	SAM	Neopasiphaeinae	Leioproctus	Colletellus	similis	female									AUSTRALIA	WA				Mt Gibson Stn	-29.8014	117.403	Leijs, R	2001-08-28	Boryaceae	Borya
12375	WAM	Neopasiphaeinae	Leioproctus	Colletellus	centralis	male					1			M 217	AUSTRALIA	WA				Glenayle	-25.2666	122.033	Houston, T.F. & McMillan, R.P.	08/08/1983	Asteraceae	Calotis	multicaulis
12376	WAM	Neopasiphaeinae	Leioproctus	Colletellus	centralis	male					1			M 217	AUSTRALIA	WA				Glenayle	-25.2666	122.033	Houston, T.F. & McMillan, R.P.	08/08/1983	Asteraceae	Calotis	multicaulis
12377	WAM	Neopasiphaeinae	Leioproctus	Colletellus	centralis	male					1			M 217	AUSTRALIA	WA				Glenayle	-25.2666	122.033	Houston, T.F. & McMillan, R.P.	08/08/1983	Asteraceae	Calotis	multicaulis
12378	WAM	Neopasiphaeinae	Leioproctus	Colletellus	centralis	male					1			M 217	AUSTRALIA	WA				Glenayle	-25.2666	122.033	Houston, T.F. & McMillan, R.P.	08/08/1983	Asteraceae	Calotis	multicaulis
12379	WAM	Neopasiphaeinae	Leioproctus	Colletellus	centralis	male					1			M 217	AUSTRALIA	WA				Glenayle	-25.2666	122.033	Houston, T.F. & McMillan, R.P.	08/08/1983	Asteraceae	Calotis	multicaulis
12383	WAM	Neopasiphaeinae	Leioproctus	Colletellus	claviger	female					1			F 239/M 213	AUSTRALIA	WA				Dryandra	-32.7802	116.968	Howard, C.A. & Houston, T.F.	03/10/1982	Iridaceae	Orthrosanthus
12384	WAM	Neopasiphaeinae	Leioproctus	Colletellus	claviger	female					1			F 239/M 213	AUSTRALIA	WA				Dryandra	-32.7802	116.968	Howard, C.A. & Houston, T.F.	03/10/1982	Iridaceae	Orthrosanthus
12385	WAM	Neopasiphaeinae	Leioproctus	Colletellus	claviger	female					1			F 239/M 213	AUSTRALIA	WA				Dryandra	-32.7802	116.968	Howard, C.A. & Houston, T.F.	03/10/1982	Iridaceae	Orthrosanthus
12386	WAM	Neopasiphaeinae	Leioproctus	Colletellus	claviger	female					1			F 239/M 213	AUSTRALIA	WA				Dryandra	-32.7802	116.968	Howard, C.A. & Houston, T.F.	03/10/1982	Iridaceae	Orthrosanthus
12387	WAM	Neopasiphaeinae	Leioproctus	Colletellus	claviger	female					1			F 239/M 213	AUSTRALIA	WA				Dryandra	-32.7802	116.968	Howard, C.A. & Houston, T.F.	03/10/1982	Iridaceae	Orthrosanthus
12388	WAM	Neopasiphaeinae	Leioproctus	Colletellus	claviger	female					1			F 239/M 213	AUSTRALIA	WA				Dryandra	-32.7802	116.968	Howard, C.A. & Houston, T.F.	03/10/1982	Iridaceae	Orthrosanthus
12389	WAM	Neopasiphaeinae	Leioproctus	Colletellus	claviger	female					1			F 239/M 213	AUSTRALIA	WA				Dryandra	-32.7802	116.968	Howard, C.A. & Houston, T.F.	03/10/1982	Iridaceae	Orthrosanthus
12390	WAM	Neopasiphaeinae	Leioproctus	Colletellus	claviger	female					1			F 239/M 213	AUSTRALIA	WA				Dryandra	-32.7802	116.968	Howard, C.A. & Houston, T.F.	03/10/1982	Iridaceae	Orthrosanthus
12391	WAM	Neopasiphaeinae	Leioproctus	Colletellus	claviger	male					1			F 239/M 213	AUSTRALIA	WA				Dryandra	-32.7802	116.968	McMillan, R.P.	00/09/1977
12392	WAM	Neopasiphaeinae	Leioproctus	Colletellus	claviger	male					1			F 239/M 213	AUSTRALIA	WA				Dryandra	-32.7802	116.968	McMillan, R.P.	00/09/1977
12393	WAM	Neopasiphaeinae	Leioproctus	Colletellus	claviger	male					1			F 239/M 213	AUSTRALIA	WA				Durokoppin Nature Reserve	-31.4102	117.767	Hall, G.P.	26/08/1988	Myrtaceae	Baeckea
18634	WAM	Neopasiphaeinae	Leioproctus	Colletellus	claviger	male					1				AUSTRALIA	WA				Kings Park	-31.958	115.833	Houston, T.F. et al	25/08/1998	Myrtaceae	Thryptomene	saxicola
18635	WAM	Neopasiphaeinae	Leioproctus	Colletellus	claviger	female					1			? Id	AUSTRALIA	WA				Green Head	-30.065	114.966	McMillan, R.P.	02/09/1981
19113	WAM	Neopasiphaeinae	Leioproctus	Colletellus	claviger	female					1				AUSTRALIA	WA				Green Head	-30.065	114.966	McMillan, R.P.	02/09/1981
21486	WAM	Neopasiphaeinae	Leioproctus	Colletellus	claviger	male					1				AUSTRALIA	WA				Yanchep National Park	-31.535	115.679	Houston, T.F.	13/09/1998	Phormiaceae	Stypandra	glauca
21487	WAM	Neopasiphaeinae	Leioproctus	Colletellus	claviger	male					1				AUSTRALIA	WA				Dawesville	-32.6494	115.639	Creagh, S.	15/05/1980
32088	WAM	Neopasiphaeinae	Leioproctus	Colletellus	claviger	female					1				AUSTRALIA	WA			E Yuna	Bindoo Hill	-28.9161	115.183	Cane, J. & Kervin, L.	02/09/1995	Malvaceae	Keraudrenia		donated by J.Cane Aug 2001
12329	WAM	Neopasiphaeinae	Leioproctus	Colletellus	pectinatus	female					1			F 234/M 210	AUSTRALIA	WA				Beyondie	-24.7055	120.256	Houston, T.F. & Hanich, B.P.	17/08/1984	Portulacaceae	Calandrinia
12331	WAM	Neopasiphaeinae	Leioproctus	Colletellus	pectinatus	female					1			F 234/M 210	AUSTRALIA	WA				Tangadee	-24.5688	118.764	Houston, T.F. & Hanich, B.P.	22/08/1984	Portulacaceae	Calandrinia
12332	WAM	Neopasiphaeinae	Leioproctus	Colletellus	pectinatus	female					1			F 234/M 210	AUSTRALIA	WA				Tangadee	-24.5688	118.764	Houston, T.F. & Hanich, B.P.	22/08/1984	Portulacaceae	Calandrinia
12333	WAM	Neopasiphaeinae	Leioproctus	Colletellus	pectinatus	female					1			F 234/M 210	AUSTRALIA	WA				Tangadee	-24.5688	118.764	Houston, T.F. & Hanich, B.P.	22/08/1984	Portulacaceae	Calandrinia
12365	WAM	Neopasiphaeinae	Leioproctus	Colletellus	aratus	male					1			M 215	AUSTRALIA	WA				Orange Grove	-32.0233	116.025	Peakall, R.	03/08/1986	Orchidaceae	Prasophyllum	fimbria
12401	WAM	Neopasiphaeinae	Leioproctus	Colletellus	pilotapilus	female					1			F 233/M 209	AUSTRALIA	WA				Charlies Knob	-24.6808	124.986	Houston, T.F. & McMillan, R.P.	01/08/1983	Asteraceae	Schoenia	cassiniana
12402	WAM	Neopasiphaeinae	Leioproctus	Colletellus	pilotapilus	male					1			F 233/M 209	AUSTRALIA	WA				Charlies Knob	-24.6808	124.986	Houston, T.F. & McMillan, R.P.	01/08/1983	Asteraceae	Schoenia	cassiniana
12403	WAM	Neopasiphaeinae	Leioproctus	Colletellus	pilotapilus	male					1			F 233/M 209	AUSTRALIA	WA				Charlies Knob	-24.6808	124.986	Houston, T.F. & McMillan, R.P.	01/08/1983	Asteraceae	Schoenia	cassiniana
12404	WAM	Neopasiphaeinae	Leioproctus	Colletellus	pilotapilus	female					1			F 233/M 209	AUSTRALIA	WA				Leake, Mount	-25.8486	119.077	Houston, T.F. & Hanich, B.P.	16/08/1984	Asteraceae	Podolepis	canescens
12405	WAM	Neopasiphaeinae	Leioproctus	Colletellus	pilotapilus	male					1			F 233/M 209	AUSTRALIA	WA				Leake, Mount	-25.8486	119.077	Houston, T.F. & Hanich, B.P.	16/08/1984	Asteraceae	Podolepis	canescens
12406	WAM	Neopasiphaeinae	Leioproctus	Colletellus	pilotapilus	male					1			F 233/M 209	AUSTRALIA	WA			Vicinity of	Cohen, Lake	-24.4508	125.031	Houston, T.F. & McMillan, R.P.	01/08/1983	Asteraceae	Schoenia	cassiniana
12407	WAM	Neopasiphaeinae	Leioproctus	Colletellus	pilotapilus	female					1			F 233/M 209	AUSTRALIA	WA			East Side of	Throssell, Lake	-27.623	124.114	Houston, T.F. & Hanich, B.P.	13/09/1982	Asteraceae	Helichrysum?
19836	WAM	Neopasiphaeinae	Leioproctus	Colletellus	pilotapilus	female					1			? Id	AUSTRALIA	WA				Anketell	-27.9872	118.951	Houston, T.F.	04/09/1981				collected by yellow pan trap
19837	WAM	Neopasiphaeinae	Leioproctus	Colletellus	pilotapilus	female					1			? Id	AUSTRALIA	WA				Anketell	-27.9872	118.951	Houston, T.F.	04/09/1981				collected by yellow pan trap
19840	WAM	Neopasiphaeinae	Leioproctus	Colletellus	pilotapilus	female					1			? Id	AUSTRALIA	WA				Meedo	-25.6991	114.718	Howard, C.A. & Houston, T.F.	23/08/1980	Asteraceae	Helipterum	craspedioides
19833	WAM	Neopasiphaeinae	Leioproctus	Colletellus	lucidus	female					1			? Id	AUSTRALIA	WA				Bungalbin Hill	-30.29	119.687	Houston, T.F. et al	11/09/1979				collected by yellow pan trap
21484	WAM	Neopasiphaeinae	Leioproctus	Colletellus	splendens	female					1				AUSTRALIA	WA			Denham Hamelin Rd	Tamala	-26.3666	113.982	Houston, T.F. & Mathiasen, P.	28/08/1997	Portulacaceae	Calandrinia
21485	WAM	Neopasiphaeinae	Leioproctus	Colletellus	splendens	female					1				AUSTRALIA	WA			Denham Hamelin Rd	Tamala	-26.3666	113.982	Houston, T.F. & Mathiasen, P.	28/08/1997	Portulacaceae	Calandrinia
19110	WAM	Neopasiphaeinae	Leioproctus	Colletellus	consobrinus	female					1				AUSTRALIA	WA				Wiluna	-26.5961	121.381	Houston, T.F. & McMillan, R.P.	29/07/1983	Asteraceae	Schoenia	cassiniana
19111	WAM	Neopasiphaeinae	Leioproctus	Colletellus	consobrinus	female					1				AUSTRALIA	WA				Wiluna	-26.9438	120.385	Houston, T.F.	01/09/1971	Thymelaeaceae	Pimelea
19112	WAM	Neopasiphaeinae	Leioproctus	Colletellus	consobrinus	female					1				AUSTRALIA	WA				Wiluna	-26.9438	120.385	Houston, T.F.	01/09/1971	Thymelaeaceae	Pimelea
32-111658	ANIC	Neopasiphaeinae	Leioproctus	Colletellus	auricorneus	male									AUSTRALIA	NT				Alice Springs	-24.1833	134.017	Cardale, J	1978-10-03				Malaise trap
19828	WAM	Neopasiphaeinae	Leioproctus	Colletellus	constrictus	female					1			? Id	AUSTRALIA	WA				Dowerin	-31.1925	117.037	McMillan, R.P.	21/10/1984	Proteaceae	Grevillea
19829	WAM	Neopasiphaeinae	Leioproctus	Colletellus	constrictus	female					1			? Id	AUSTRALIA	WA				Dowerin	-31.1925	117.037	McMillan, R.P.	21/10/1984	Proteaceae	Grevillea
19830	WAM	Neopasiphaeinae	Leioproctus	Colletellus	constrictus	male					1			? Id	AUSTRALIA	WA				Dowerin	-31.1925	117.037	McMillan, R.P.	21/10/1984	Proteaceae	Grevillea
19831	WAM	Neopasiphaeinae	Leioproctus	Colletellus	constrictus	male					1			? Id	AUSTRALIA	WA				Dowerin	-31.1925	117.037	McMillan, R.P.	21/10/1984	Proteaceae	Grevillea
19832	WAM	Neopasiphaeinae	Leioproctus	Colletellus	constrictus	male					1			? Id	AUSTRALIA	WA				Dowerin	-31.1925	117.037	McMillan, R.P.	21/10/1984	Proteaceae	Grevillea
31884	WAM	Neopasiphaeinae	Leioproctus	Colletellus	constrictus	male					1				AUSTRALIA	WA				Eneabba	-29.5911	115.44	Houston, T.F. & Mueller, O.	26/10/2000	Proteaceae	Grevillea	petrophiloides
31885	WAM	Neopasiphaeinae	Leioproctus	Colletellus	constrictus	male					1				AUSTRALIA	WA				Eneabba	-29.5911	115.44	Houston, T.F. & Mueller, O.	26/10/2000	Proteaceae	Grevillea	petrophiloides
31886	WAM	Neopasiphaeinae	Leioproctus	Colletellus	constrictus	male					1				AUSTRALIA	WA				Eneabba	-29.5911	115.44	Houston, T.F. & Mueller, O.	26/10/2000	Proteaceae	Grevillea	petrophiloides
31887	WAM	Neopasiphaeinae	Leioproctus	Colletellus	constrictus	female					1				AUSTRALIA	WA				Eneabba	-29.5911	115.44	Houston, T.F. & Mueller, O.	26/10/2000	Proteaceae	Grevillea	petrophiloides
31888	WAM	Neopasiphaeinae	Leioproctus	Colletellus	constrictus	female					1				AUSTRALIA	WA				Eneabba	-29.5911	115.44	Houston, T.F. & Mueller, O.	26/10/2000	Proteaceae	Grevillea	petrophiloides
31889	WAM	Neopasiphaeinae	Leioproctus	Colletellus	constrictus	female					1				AUSTRALIA	WA				Eneabba	-29.5911	115.44	Houston, T.F. & Mueller, O.	26/10/2000	Proteaceae	Grevillea	petrophiloides
31890	WAM	Neopasiphaeinae	Leioproctus	Colletellus	constrictus	female					1				AUSTRALIA	WA				Eneabba	-29.5911	115.44	Houston, T.F. & Mueller, O.	26/10/2000	Proteaceae	Grevillea	petrophiloides
31891	WAM	Neopasiphaeinae	Leioproctus	Colletellus	constrictus	female					1				AUSTRALIA	WA				Eneabba	-29.5911	115.44	Houston, T.F. & Mueller, O.	26/10/2000	Proteaceae	Grevillea	petrophiloides
31892	WAM	Neopasiphaeinae	Leioproctus	Colletellus	constrictus	female					1				AUSTRALIA	WA				Eneabba	-29.5911	115.44	Houston, T.F. & Mueller, O.	26/10/2000	Proteaceae	Grevillea	petrophiloides
31893	WAM	Neopasiphaeinae	Leioproctus	Colletellus	constrictus	female					1				AUSTRALIA	WA				Eneabba	-29.5911	115.44	Houston, T.F. & Mueller, O.	26/10/2000	Proteaceae	Grevillea	petrophiloides
31894	WAM	Neopasiphaeinae	Leioproctus	Colletellus	constrictus	female					1				AUSTRALIA	WA				Eneabba	-29.5911	115.44	Houston, T.F. & Mueller, O.	26/10/2000	Proteaceae	Grevillea	petrophiloides
31895	WAM	Neopasiphaeinae	Leioproctus	Colletellus	constrictus	female					1				AUSTRALIA	WA				Eneabba	-29.5911	115.44	Houston, T.F. & Mueller, O.	26/10/2000	Proteaceae	Grevillea	petrophiloides
31896	WAM	Neopasiphaeinae	Leioproctus	Colletellus	constrictus	female					1				AUSTRALIA	WA				Eneabba	-29.5911	115.44	Houston, T.F. & Mueller, O.	26/10/2000	Proteaceae	Grevillea	petrophiloides
31897	WAM	Neopasiphaeinae	Leioproctus	Colletellus	constrictus	female					1				AUSTRALIA	WA				Eneabba	-29.5911	115.44	Houston, T.F. & Mueller, O.	26/10/2000	Proteaceae	Grevillea	petrophiloides
31898	WAM	Neopasiphaeinae	Leioproctus	Colletellus	constrictus	female					1				AUSTRALIA	WA				Eneabba	-29.5911	115.44	Houston, T.F. & Mueller, O.	26/10/2000	Proteaceae	Grevillea	petrophiloides
31899	WAM	Neopasiphaeinae	Leioproctus	Colletellus	constrictus	female					1				AUSTRALIA	WA				Eneabba	-29.5911	115.44	Houston, T.F. & Mueller, O.	26/10/2000	Proteaceae	Grevillea	petrophiloides
31900	WAM	Neopasiphaeinae	Leioproctus	Colletellus	constrictus	female					1				AUSTRALIA	WA				Eneabba	-29.5911	115.44	Houston, T.F. & Mueller, O.	26/10/2000	Proteaceae	Grevillea	petrophiloides
19108	WAM	Neopasiphaeinae	Leioproctus	Colletellus	albiscopis	female					1				AUSTRALIA	WA				Arrowsmith River	-29.6166	115.288	Houston, T.F.	03/10/1997	Casuarinaceae	Allocasuarina	campestris
19109	WAM	Neopasiphaeinae	Leioproctus	Colletellus	albiscopis	female					1				AUSTRALIA	WA				Arrowsmith River	-29.6166	115.288	Houston, T.F.	03/10/1997	Casuarinaceae	Allocasuarina	campestris
12394	WAM	Neopasiphaeinae	Leioproctus	Colletellus	bidentatus	male					1			F 241/M 216	AUSTRALIA	WA				Boorabbin Rock	-31.2036	120.286	Houston, T.F.	04/10/1981	Myrtaceae	Baeckea
12395	WAM	Neopasiphaeinae	Leioproctus	Colletellus	bidentatus	male					1			F 241/M 216	AUSTRALIA	WA				Boorabbin Rock	-31.2036	120.286	Houston, T.F.	04/10/1981	Myrtaceae	Baeckea
12396	WAM	Neopasiphaeinae	Leioproctus	Colletellus	bidentatus	female					1			F 241/M 216	AUSTRALIA	WA				Boorabbin Rock	-31.2036	120.286	Houston, T.F.	04/10/1981	Myrtaceae	Baeckea
12397	WAM	Neopasiphaeinae	Leioproctus	Colletellus	bidentatus	female					1			F 241/M 216	AUSTRALIA	WA				Boorabbin Rock	-31.2036	120.286	Houston, T.F.	04/10/1981	Myrtaceae	Baeckea
12398	WAM	Neopasiphaeinae	Leioproctus	Colletellus	bidentatus	male					1			F 241/M 216	AUSTRALIA	WA				Boorabbin Rock	-31.2036	120.286	Houston, T.F.	04/10/1981	Myrtaceae	Thryptomene	australis
12399	WAM	Neopasiphaeinae	Leioproctus	Colletellus	bidentatus	female					1			F 241/M 216	AUSTRALIA	WA				Eneabba	-29.8213	115.269	McMillan, R.P.	04/10/1985	Myrtaceae	Thryptomene
14412	WAM	Neopasiphaeinae	Leioproctus	Colletellus	bidentatus	female					1			F 238/M 212	AUSTRALIA	WA				Gooseberry Hill	-31.9541	116.047	Houston, T.F.	07/10/1994	Myrtaceae	Verticordia	acerosa
14421	WAM	Neopasiphaeinae	Leioproctus	Colletellus	bidentatus	female					1			F 241/M 216	AUSTRALIA	WA				Boorabbin Rock	-31.2036	120.286	Houston, T.F.	04/10/1981				at nest in ground
359755	AM	Neopasiphaeinae	Leioproctus	Colletellus	bidentatus	female									AUSTRALIA	WA				Lesmurdie	-32.13	116.033	Batley, M	2009-10-14	Stylidiaceae	Stylidium	bulbiferum
12381	WAM	Neopasiphaeinae	Leioproctus	Colletellus	bidentatus	female					1			F 236	AUSTRALIA	WA			South of	Yallingup	-33.6938	115.036	Stoutamire, W.P.	20/10/1983	Anthericaceae	Agrostocrinum
12382	WAM	Neopasiphaeinae	Leioproctus	Colletellus	bidentatus	female					1			F 236	AUSTRALIA	WA			South of	Yallingup	-33.6938	115.036	Stoutamire, W.P.	20/10/1983	Anthericaceae	Agrostocrinum
12339	WAM	Neopasiphaeinae	Leioproctus	Colletellus	constrictus	female					1			F 237/M 211	AUSTRALIA	WA			Reserve	Merredin	-31.6169	118.349	Houston, T.F.	29/10/1978	Proteaceae	Grevillea	paradoxa
12340	WAM	Neopasiphaeinae	Leioproctus	Colletellus	constrictus	female					1			F 237/M 211	AUSTRALIA	WA			Reserve	Merredin	-31.6169	118.349	Houston, T.F.	29/10/1978	Proteaceae	Grevillea	paradoxa
12341	WAM	Neopasiphaeinae	Leioproctus	Colletellus	constrictus	female					1			F 237/M 211	AUSTRALIA	WA			Reserve	Merredin	-31.6169	118.349	Houston, T.F.	29/10/1978	Proteaceae	Grevillea	paradoxa
12342	WAM	Neopasiphaeinae	Leioproctus	Colletellus	constrictus	female					1			F 237/M 211	AUSTRALIA	WA			Reserve	Merredin	-31.6169	118.349	Houston, T.F.	29/10/1978	Proteaceae	Grevillea	paradoxa
12343	WAM	Neopasiphaeinae	Leioproctus	Colletellus	constrictus	female					1			F 237/M 211	AUSTRALIA	WA			Reserve	Merredin	-31.6169	118.349	Houston, T.F.	29/10/1978	Proteaceae	Grevillea	paradoxa
12344	WAM	Neopasiphaeinae	Leioproctus	Colletellus	constrictus	male					1			F 237/M 211	AUSTRALIA	WA			Reserve	Merredin	-31.6169	118.349	Houston, T.F.	29/10/1978	Proteaceae	Grevillea	paradoxa
12345	WAM	Neopasiphaeinae	Leioproctus	Colletellus	constrictus	male					1			F 237/M 211	AUSTRALIA	WA			Reserve	Merredin	-31.6169	118.349	Houston, T.F.	29/10/1978	Proteaceae	Grevillea	paradoxa
12346	WAM	Neopasiphaeinae	Leioproctus	Colletellus	constrictus	male					1			F 237/M 211	AUSTRALIA	WA			Reserve	Merredin	-31.6169	118.349	Houston, T.F.	29/10/1978	Proteaceae	Grevillea	paradoxa
12347	WAM	Neopasiphaeinae	Leioproctus	Colletellus	constrictus	male					1			F 237/M 211	AUSTRALIA	WA			Reserve	Merredin	-31.6169	118.349	Houston, T.F.	29/10/1978	Proteaceae	Grevillea	paradoxa
12348	WAM	Neopasiphaeinae	Leioproctus	Colletellus	constrictus	female					1			F 237/M 211	AUSTRALIA	WA			Reserve	Merredin	-31.6169	118.349	Houston, T.F.	29/10/1978	Proteaceae	Grevillea	paradoxa
12349	WAM	Neopasiphaeinae	Leioproctus	Colletellus	constrictus	female					1			F 237/M 211	AUSTRALIA	WA			Reserve	Merredin	-31.6169	118.349	Houston, T.F.	29/10/1978	Proteaceae	Grevillea	paradoxa
12350	WAM	Neopasiphaeinae	Leioproctus	Colletellus	constrictus	female					1			F 237/M 211	AUSTRALIA	WA				Yellowdine	-31.3286	119.65	Houston, T.F.	27/10/1978	Proteaceae	Grevillea	paradoxa
12351	WAM	Neopasiphaeinae	Leioproctus	Colletellus	constrictus	female					1			F 237/M 211	AUSTRALIA	WA				Yellowdine	-31.3286	119.65	Houston, T.F.	27/10/1978	Proteaceae	Grevillea	paradoxa
12352	WAM	Neopasiphaeinae	Leioproctus	Colletellus	constrictus	female					1			F 237/M 211	AUSTRALIA	WA				Yellowdine	-31.3286	119.65	Houston, T.F.	27/10/1978	Proteaceae	Grevillea	paradoxa
12353	WAM	Neopasiphaeinae	Leioproctus	Colletellus	constrictus	female					1			F 237/M 211	AUSTRALIA	WA				Yellowdine	-31.3286	119.65	Houston, T.F.	27/10/1978	Proteaceae	Grevillea	paradoxa
12354	WAM	Neopasiphaeinae	Leioproctus	Colletellus	constrictus	female					1			F 237/M 211	AUSTRALIA	WA				Yellowdine	-31.3286	119.65	Houston, T.F.	27/10/1978	Proteaceae	Grevillea	paradoxa
12355	WAM	Neopasiphaeinae	Leioproctus	Colletellus	constrictus	female					1			F 237/M 211	AUSTRALIA	WA				Mulline	-29.8686	120.351	Houston, T.F. & Hanich, B.P.	23/09/1982	Myoporaceae	Eremophila	pantoni
19116	WAM	Neopasiphaeinae	Leioproctus	Colletellus	constrictus	male					1				AUSTRALIA	WA				Evanston	-29.7477	119.481	Houston, T.F. & Hanich, B.P.	23/09/1982	Proteaceae	Grevillea	paradoxa
32-033483	SAM	Neopasiphaeinae	Leioproctus	Colletellus	laciniosus	female									AUSTRALIA	SA				Bon Bon Stn	-30.7789	135.384	Leijs, R	2010-10-26	Asteraceae	Angianthus	brachypappus
32-033484	SAM	Neopasiphaeinae	Leioproctus	Colletellus	laciniosus	female									AUSTRALIA	SA				Bon Bon Stn	-30.7789	135.384	Leijs, R	2010-10-24	Asteraceae	Angianthus	brachypappus
32-033485	SAM	Neopasiphaeinae	Leioproctus	Colletellus	laciniosus	male									AUSTRALIA	SA				Bon Bon Stn	-30.7789	135.384	Leijs, R	2010-10-27	Asteraceae	Angianthus	brachypappus
32-033486	SAM	Neopasiphaeinae	Leioproctus	Colletellus	laciniosus	male									AUSTRALIA	SA				Bon Bon Stn	-30.7789	135.384	Leijs, R	2010-10-25	Asteraceae	Angianthus	brachypappus
32-033487	SAM	Neopasiphaeinae	Leioproctus	Colletellus	rubicundus	female									AUSTRALIA	SA				Bon Bon Stn	-30.7789	135.384	Leijs, R	2010-10-27	Asteraceae	Angianthus	brachypappus
32-033488	SAM	Neopasiphaeinae	Leioproctus	Colletellus	rubicundus	female									AUSTRALIA	SA				Bon Bon Stn	-30.7789	135.384	Leijs, R	2010-10-27	Asteraceae	Angianthus	brachypappus
32-033489	SAM	Neopasiphaeinae	Leioproctus	Colletellus	rubicundus	female									AUSTRALIA	SA				Bon Bon Stn	-30.7789	135.384	Leijs, R	2010-10-27	Asteraceae	Angianthus	brachypappus
32-033490	SAM	Neopasiphaeinae	Leioproctus	Colletellus	rubicundus	female									AUSTRALIA	SA				Pernatty Stn, North Tiffin Hill	-31.4826	137.745	Leijs, R	2016-09-05	Aizoaceae	Gunniopsis
32-033491	SAM	Neopasiphaeinae	Leioproctus	Colletellus	rubicundus	female									AUSTRALIA	SA				Pernatty Stn, North Tiffin Hill	-31.4826	137.745	Leijs, R	2016-09-05	Aizoaceae	Gunniopsis
32-033492	SAM	Neopasiphaeinae	Leioproctus	Colletellus	rubicundus	male									AUSTRALIA	SA				Pernatty Stn, North Tiffin Hill	-31.4826	137.745	Leijs, R	2016-09-05	Aizoaceae	Gunniopsis
32-033493	SAM	Neopasiphaeinae	Leioproctus	Colletellus	rubicundus	male									AUSTRALIA	SA				Pernatty Stn, North Tiffin Hill	-31.4826	137.745	Leijs, R	2016-09-05	Aizoaceae	Gunniopsis
32-033494	SAM	Neopasiphaeinae	Leioproctus	Colletellus	aberrans	female									AUSTRALIA	SA				Bon Bon Stn	-30.7789	135.384	Leijs, R	2010-10-27	Asteraceae	Angianthus	brachypappus
32-033495	SAM	Neopasiphaeinae	Leioproctus	Colletellus	aberrans	male									AUSTRALIA	SA				Bon Bon Stn	-30.7789	135.384	Leijs, R	2010-10-27	Asteraceae	Angianthus	brachypappus
12305	WAM	Neopasiphaeinae	Leioproctus	Colletellus	altispinosus	male					1			F 234/M 210	AUSTRALIA	WA				Beyondie	-24.7055	120.256	Houston, T.F. & Hanich, B.P.	17/08/1984	Portulacaceae	Calandrinia
12306	WAM	Neopasiphaeinae	Leioproctus	Colletellus	altispinosus	male					1			F 234/M 210	AUSTRALIA	WA				Beyondie	-24.7055	120.256	Houston, T.F. & Hanich, B.P.	17/08/1984	Portulacaceae	Calandrinia
12307	WAM	Neopasiphaeinae	Leioproctus	Colletellus	altispinosus	male					1			F 234/M 210	AUSTRALIA	WA				Beyondie	-24.7055	120.256	Houston, T.F. & Hanich, B.P.	17/08/1984	Portulacaceae	Calandrinia
12308	WAM	Neopasiphaeinae	Leioproctus	Colletellus	altispinosus	male					1			F 234/M 210	AUSTRALIA	WA				Beyondie	-24.7055	120.256	Houston, T.F. & Hanich, B.P.	17/08/1984	Portulacaceae	Calandrinia
12309	WAM	Neopasiphaeinae	Leioproctus	Colletellus	altispinosus	male					1			F 234/M 210	AUSTRALIA	WA				Beyondie	-24.7055	120.256	Houston, T.F. & Hanich, B.P.	17/08/1984	Portulacaceae	Calandrinia
12310	WAM	Neopasiphaeinae	Leioproctus	Colletellus	altispinosus	male					1			F 234/M 210	AUSTRALIA	WA				Beyondie	-24.7055	120.256	Houston, T.F. & Hanich, B.P.	17/08/1984	Portulacaceae	Calandrinia
12311	WAM	Neopasiphaeinae	Leioproctus	Colletellus	altispinosus	male					1			F 234/M 210	AUSTRALIA	WA				Beyondie	-24.7055	120.256	Houston, T.F. & Hanich, B.P.	17/08/1984	Portulacaceae	Calandrinia
12312	WAM	Neopasiphaeinae	Leioproctus	Colletellus	altispinosus	male					1			F 234/M 210	AUSTRALIA	WA				Beyondie	-24.7055	120.256	Houston, T.F. & Hanich, B.P.	17/08/1984	Portulacaceae	Calandrinia
12313	WAM	Neopasiphaeinae	Leioproctus	Colletellus	altispinosus	male					1			F 234/M 210	AUSTRALIA	WA				Beyondie	-24.7055	120.256	Houston, T.F. & Hanich, B.P.	17/08/1984	Portulacaceae	Calandrinia
12314	WAM	Neopasiphaeinae	Leioproctus	Colletellus	altispinosus	male					1			F 234/M 210	AUSTRALIA	WA				Beyondie	-24.7055	120.256	Houston, T.F. & Hanich, B.P.	17/08/1984	Portulacaceae	Calandrinia
12315	WAM	Neopasiphaeinae	Leioproctus	Colletellus	altispinosus	male					1			F 234/M 210	AUSTRALIA	WA				Beyondie	-24.7055	120.256	Houston, T.F. & Hanich, B.P.	17/08/1984	Portulacaceae	Calandrinia
12316	WAM	Neopasiphaeinae	Leioproctus	Colletellus	altispinosus	male					1			F 234/M 210	AUSTRALIA	WA				Beyondie	-24.7055	120.256	Houston, T.F. & Hanich, B.P.	17/08/1984	Portulacaceae	Calandrinia
12317	WAM	Neopasiphaeinae	Leioproctus	Colletellus	altispinosus	male					1			F 234/M 210	AUSTRALIA	WA				Beyondie	-24.7055	120.256	Houston, T.F. & Hanich, B.P.	17/08/1984	Portulacaceae	Calandrinia
12318	WAM	Neopasiphaeinae	Leioproctus	Colletellus	altispinosus	male					1			F 234/M 210	AUSTRALIA	WA				Beyondie	-24.7055	120.256	Houston, T.F. & Hanich, B.P.	17/08/1984	Portulacaceae	Calandrinia
12319	WAM	Neopasiphaeinae	Leioproctus	Colletellus	altispinosus	male					1			F 234/M 210	AUSTRALIA	WA				Beyondie	-24.7055	120.256	Houston, T.F. & Hanich, B.P.	17/08/1984	Portulacaceae	Calandrinia
12320	WAM	Neopasiphaeinae	Leioproctus	Colletellus	altispinosus	male					1			F 234/M 210	AUSTRALIA	WA				Beyondie	-24.7055	120.256	Houston, T.F. & Hanich, B.P.	17/08/1984	Portulacaceae	Calandrinia
12321	WAM	Neopasiphaeinae	Leioproctus	Colletellus	altispinosus	male					1			F 234/M 210	AUSTRALIA	WA				Beyondie	-24.7055	120.256	Houston, T.F. & Hanich, B.P.	17/08/1984	Portulacaceae	Calandrinia
12322	WAM	Neopasiphaeinae	Leioproctus	Colletellus	altispinosus	male					1			F 234/M 210	AUSTRALIA	WA				Beyondie	-24.7055	120.256	Houston, T.F. & Hanich, B.P.	17/08/1984	Portulacaceae	Calandrinia
12323	WAM	Neopasiphaeinae	Leioproctus	Colletellus	altispinosus	male					1			F 234/M 210	AUSTRALIA	WA				Beyondie	-24.7055	120.256	Houston, T.F. & Hanich, B.P.	17/08/1984	Portulacaceae	Calandrinia
12324	WAM	Neopasiphaeinae	Leioproctus	Colletellus	altispinosus	male					1			F 234/M 210	AUSTRALIA	WA				Beyondie	-24.7055	120.256	Houston, T.F. & Hanich, B.P.	17/08/1984	Portulacaceae	Calandrinia
12325	WAM	Neopasiphaeinae	Leioproctus	Colletellus	altispinosus	male					1			F 234/M 210	AUSTRALIA	WA				Beyondie	-24.7055	120.256	Houston, T.F. & Hanich, B.P.	17/08/1984	Portulacaceae	Calandrinia
12326	WAM	Neopasiphaeinae	Leioproctus	Colletellus	altispinosus	male					1			F 234/M 210	AUSTRALIA	WA				Beyondie	-24.7055	120.256	Houston, T.F. & Hanich, B.P.	17/08/1984	Portulacaceae	Calandrinia
12327	WAM	Neopasiphaeinae	Leioproctus	Colletellus	altispinosus	male					1			F 234/M 210	AUSTRALIA	WA				Beyondie	-24.7055	120.256	Houston, T.F. & Hanich, B.P.	17/08/1984	Portulacaceae	Calandrinia
12328	WAM	Neopasiphaeinae	Leioproctus	Colletellus	altispinosus	male					1			F 234/M 210	AUSTRALIA	WA				Beyondie	-24.7055	120.256	Houston, T.F. & Hanich, B.P.	17/08/1984	Portulacaceae	Calandrinia
12330	WAM	Neopasiphaeinae	Leioproctus	Colletellus	altispinosus	male					1			F 234/M 210	AUSTRALIA	WA				Tangadee	-24.5688	118.764	Houston, T.F. & Hanich, B.P.	22/08/1984	Portulacaceae	Calandrinia
12368	WAM	Neopasiphaeinae	Leioproctus	Colletellus	altispinosus	male					1			F 234/M 210	AUSTRALIA	WA				Tangadee	-24.5688	118.764	Houston, T.F. & Hanich, B.P.	22/08/1984	Chloanthaceae	Dicrastylis	flexuosa
19839	WAM	Neopasiphaeinae	Leioproctus	Colletellus	altispinosus	male					1			? Id	AUSTRALIA	WA				Meedo	-25.6991	114.718	Howard, C.A. & Houston, T.F.	23/08/1980	Portulacaceae	Calandrinia	polyandra
27540	WAM	Neopasiphaeinae	Leioproctus	Colletellus	altispinosus	male	questionable				1				AUSTRALIA	WA				Eurardy HS	-27.5472	114.625	Houston, T.F.	27/08/1999	Portulacaceae	Calandrinia		patrolling flowers
19115	WAM	Neopasiphaeinae	Leioproctus	Colletellus	quadripinnatus	male					1				AUSTRALIA	WA			near Dunsborough	Eagle Bay	-33.5591	115.069	Spencer, K.	27/09/1975
32-033496	SAM	Neopasiphaeinae	Leioproctus	Colletellus	submetallicus	female									AUSTRALIA	WA				Mt Gibson Stn	-29.687	117.372	Leijs, R	2001-08-23	Proteaceae	Grevillea
32-033497	SAM	Neopasiphaeinae	Leioproctus	Colletellus	submetallicus	female									AUSTRALIA	WA				Mt Gibson Homestead	-29.6075	117.411	Leijs, R	2001-08-29
12412	WAM	Neopasiphaeinae	Leioproctus	Colletellus	velutinellus	male					1			M 238	AUSTRALIA	WA				Gooseberry Hill	-31.9541	116.047	Houston, T.F.	09/10/1986	Stylidiaceae	Stylidium	bulbiferum
12413	WAM	Neopasiphaeinae	Leioproctus	Colletellus	velutinellus	male					1			M 238	AUSTRALIA	WA				Gooseberry Hill	-31.9541	116.047	Houston, T.F.	09/10/1986	Stylidiaceae	Stylidium	bulbiferum
12414	WAM	Neopasiphaeinae	Leioproctus	Colletellus	velutinellus	male					1			M 238	AUSTRALIA	WA				Gooseberry Hill	-31.9541	116.047	Houston, T.F.	09/10/1986	Stylidiaceae	Stylidium	bulbiferum
12415	WAM	Neopasiphaeinae	Leioproctus	Colletellus	velutinellus	male					1			M 238	AUSTRALIA	WA				Gooseberry Hill	-31.9541	116.047	Houston, T.F.	09/10/1986	Stylidiaceae	Stylidium	bulbiferum
12416	WAM	Neopasiphaeinae	Leioproctus	Colletellus	velutinellus	male					1			M 238	AUSTRALIA	WA				Gooseberry Hill	-31.9541	116.047	Houston, T.F.	09/10/1986	Stylidiaceae	Stylidium	bulbiferum
12417	WAM	Neopasiphaeinae	Leioproctus	Colletellus	velutinellus	female					1			F 238/M 212	AUSTRALIA	WA			Glen Eagle Picnic Area	Perth	-32.3536	116.331	Howard, C.A. & Houston, T.F.	21/11/1981	Stylidiaceae	Stylidium	near divaricatum & bulbif
12418	WAM	Neopasiphaeinae	Leioproctus	Colletellus	velutinellus	female					1			F 238/M 212	AUSTRALIA	WA			Glen Eagle Picnic Area	Perth	-32.3536	116.331	Howard, C.A. & Houston, T.F.	21/11/1981	Stylidiaceae	Stylidium	near divaricatum & bulbif
12419	WAM	Neopasiphaeinae	Leioproctus	Colletellus	velutinellus	female					1			F 238/M 212	AUSTRALIA	WA			Glen Eagle Picnic Area	Perth	-32.3536	116.331	Howard, C.A. & Houston, T.F.	21/11/1981	Stylidiaceae	Stylidium	near divaricatum & bulbif
12420	WAM	Neopasiphaeinae	Leioproctus	Colletellus	velutinellus	male					1			F 238/M 212	AUSTRALIA	WA				Glen Forrest	-31.9111	116.099	Postmus, S.M.	19/09/1976
14411	WAM	Neopasiphaeinae	Leioproctus	Colletellus	velutinellus	male					1			F 238/M 212	AUSTRALIA	WA				Gooseberry Hill	-31.9541	116.047	Houston, T.F.	07/10/1994	Stylidiaceae	Stylidium
14414	WAM	Neopasiphaeinae	Leioproctus	Colletellus	velutinellus	male					1			F 238/M 212	AUSTRALIA	WA				Gooseberry Hill	-31.9541	116.047	Houston, T.F.	07/10/1994	Stylidiaceae	Stylidium
14415	WAM	Neopasiphaeinae	Leioproctus	Colletellus	velutinellus	female					1			F 238/M 212	AUSTRALIA	WA				Gooseberry Hill	-31.9541	116.047	Houston, T.F.	07/10/1994	Stylidiaceae	Stylidium
14416	WAM	Neopasiphaeinae	Leioproctus	Colletellus	velutinellus	male					1			F 238/M 212	AUSTRALIA	WA				Gooseberry Hill	-31.9541	116.047	Houston, T.F.	07/10/1994	Stylidiaceae	Stylidium
14417	WAM	Neopasiphaeinae	Leioproctus	Colletellus	velutinellus	male					1			F 238/M 212	AUSTRALIA	WA				Gooseberry Hill	-31.9541	116.047	Houston, T.F.	07/10/1994	Stylidiaceae	Stylidium
14418	WAM	Neopasiphaeinae	Leioproctus	Colletellus	velutinellus	male					1			F 238/M 212	AUSTRALIA	WA				Gooseberry Hill	-31.9541	116.047	Houston, T.F.	07/10/1994
14419	WAM	Neopasiphaeinae	Leioproctus	Colletellus	velutinellus	male					1			F 238/M 212	AUSTRALIA	WA				Garden Island	-32.205	115.673	Postmus, S.M.	12/11/1975
14420	WAM	Neopasiphaeinae	Leioproctus	Colletellus	velutinellus	female					1			F 238/M 212	AUSTRALIA	WA			east flank	Walyunga National Park	-31.7213	116.071	Houston, T.F.	17/10/1993	Rutaceae	Boronia
22322	WAM	Neopasiphaeinae	Leioproctus	Colletellus	velutinellus	male	compared with type				1				AUSTRALIA	WA				Burma Road Nature Reserve	-29	115.083	McMillan, R.P.	15/09/1986
359774	AM	Neopasiphaeinae	Leioproctus	Colletellus	velutinellus	female									AUSTRALIA	WA				Gooseberry Hill	-31.955	116.049	Batley, M	2009-10-15	Stylidiaceae	Stylidium	bulbiferum
359758	AM	Neopasiphaeinae	Leioproctus	Colletellus	velutinellus	male									AUSTRALIA	WA				Lesmurdie	-32.0125	116.033	Batley, M	2009-10-14	Stylidiaceae	Stylidium	bulbiferum
359759	AM	Neopasiphaeinae	Leioproctus	Colletellus	velutinellus	male									AUSTRALIA	WA				Lesmurdie	-32.0125	116.033	Batley, M	2009-10-14	Stylidiaceae	Stylidium	bulbiferum
359766	AM	Neopasiphaeinae	Leioproctus	Colletellus	velutinellus	male									AUSTRALIA	WA				Lesmurdie	-32.0125	116.033	Batley, M	2009-10-14	Stylidiaceae	Stylidium	bulbiferum
359760	AM	Neopasiphaeinae	Leioproctus	Colletellus	velutinellus	male									AUSTRALIA	WA				Lesmurdie	-32.0125	116.033	Batley, M	2009-10-14	Stylidiaceae	Stylidium	bulbiferum
359761	AM	Neopasiphaeinae	Leioproctus	Colletellus	velutinellus	male									AUSTRALIA	WA				Lesmurdie	-32.0125	116.033	Batley, M	2009-10-14	Stylidiaceae	Stylidium	bulbiferum
359756	AM	Neopasiphaeinae	Leioproctus	Colletellus	velutinellus	male									AUSTRALIA	WA				Lesmurdie	-32.0125	116.033	Batley, M	2009-10-14	Stylidiaceae	Stylidium	bulbiferum
359757	AM	Neopasiphaeinae	Leioproctus	Colletellus	velutinellus	male									AUSTRALIA	WA				Lesmurdie	-32.0125	116.033	Batley, M	2009-10-14	Stylidiaceae	Stylidium	bulbiferum
359763	AM	Neopasiphaeinae	Leioproctus	Colletellus	velutinellus	male									AUSTRALIA	WA				Lesmurdie	-32.0125	116.033	Batley, M	2009-10-14	Stylidiaceae	Stylidium	bulbiferum
361121	AM	Neopasiphaeinae	Leioproctus	Colletellus	velutinellus	male									AUSTRALIA	WA				Lesmurdie	-32.0125	116.033	Batley, M	2009-10-14	Stylidiaceae	Stylidium	bulbiferum
359762	AM	Neopasiphaeinae	Leioproctus	Colletellus	velutinellus	male									AUSTRALIA	WA				Lesmurdie	-32.0125	116.033	Batley, M	2009-10-14	Stylidiaceae	Stylidium	bulbiferum
359767	AM	Neopasiphaeinae	Leioproctus	Colletellus	velutinellus	male									AUSTRALIA	WA				Lesmurdie	-32.0125	116.033	Batley, M	2009-10-14	Stylidiaceae	Stylidium	bulbiferum
32-111673	ANIC	Neopasiphaeinae	Leioproctus	Colletellus	claviger	male									AUSTRALIA	WA				Bolgart				1949-08-20
32-111674	ANIC	Neopasiphaeinae	Leioproctus	Colletellus	claviger	male									AUSTRALIA	WA				Bolgart				1949-08-20
32-111874	ANIC	Neopasiphaeinae	Leioproctus	Colletellus	laciniosus	male									AUSTRALIA	SA				Ooldea	-30.8915	132.093	Key, Upton, Balderson	1968-10-03
32-111875	ANIC	Neopasiphaeinae	Leioproctus	Colletellus	laciniosus	male									AUSTRALIA	SA				Ooldea	-30.8915	132.093	Key, Upton, Balderson	1968-10-03
32-111876	ANIC	Neopasiphaeinae	Leioproctus	Colletellus	laciniosus	male									AUSTRALIA	SA				Ooldea	-30.8915	132.093	Key, Upton, Balderson	1968-10-03
32-111877	ANIC	Neopasiphaeinae	Leioproctus	Colletellus	submetallicus	male									AUSTRALIA	WA				Northampton	-28.08	114.667		1959-07-11
